# Supplementary material for: Investigation of optimal convolutional neural network conditions for thyroid ultrasound image analysis
Source: Sci Rep. 2023 Jan 24;13:1360. doi: 10.1038/s41598-023-28001-8 (PMC9873643; doi:10.1038/s41598-023-28001-8)
Supplement: Supplementary file 2 — Supplementary Tables. [file 41598_2023_28001_MOESM2_ESM.xlsx]

## Sheet: Suppple Table 1 
Supplementary Table 1. Performances in internal test set for respective learning methods, CNN algorithms and probability thresholds
	Probability threshold 0.3
		ImageNet							Scratch
		k	AUC	Accuracy	Sensitivity	Specificity	PPV	NPV	AUC	Accuracy	Sensitivity	Specificity	PPV	NPV	p-value
	VGG16	1	0.88917	0.79456	0.937923	0.545988	0.78175	0.835329	0.795506	0.672155	0.971783	0.152642	0.665379	0.757282
		2	0.891193	0.814603	0.928894	0.616438	0.807655	0.833333	0.748636	0.668576	0.961625	0.16047	0.665105	0.706897
		3	0.887294	0.784538	0.951467	0.495108	0.765668	0.85473	0.887294	0.784538	0.951467	0.495108	0.765668	0.85473
		4	0.894424	0.799571	0.924379	0.58317	0.793605	0.816438	0.789898	0.686471	0.953725	0.223092	0.680354	0.735484
		5	0.881949	0.784538	0.939052	0.516634	0.771084	0.830189	0.79373	0.702219	0.94921	0.273973	0.693894	0.756757
		6	0.881527	0.803865	0.944695	0.559687	0.788136	0.853731	0.730593	0.655691	0.955982	0.135029	0.657099	0.638889
		7	0.876913	0.799571	0.925508	0.581213	0.793037	0.818182	0.801182	0.69864	0.953725	0.25636	0.689796	0.761628
		8	0.887297	0.780243	0.957111	0.473581	0.759176	0.864286	0.79164	0.686471	0.948081	0.232877	0.681818	0.721212
		9	0.88257	0.755906	0.954853	0.410959	0.737576	0.84	0.768663	0.645669	0.98307	0.0606654	0.644708	0.673913
		10	0.895582	0.789549	0.925508	0.553816	0.782443	0.810888	0.772577	0.662849	0.979684	0.113503	0.657078	0.763158
		ave	0.887±0.006	0.791±0.015	0.939±0.012	0.534±0.058	0.778±0.019	0.836±0.017	0.788±0.039	0.686±0.037	0.961±0.012	0.21±0.115	0.68±0.032	0.737±0.055	1.98805e-05
	VGG19	1	0.889514	0.773801	0.970655	0.432485	0.747826	0.894737	0.760473	0.664281	0.960497	0.150685	0.662257	0.6875
		2	0.891131	0.803865	0.927765	0.589041	0.796512	0.824658	0.792665	0.690766	0.950339	0.240705	0.684553	0.736527
		3	0.889885	0.799571	0.935666	0.563601	0.788023	0.834783	0.889885	0.799571	0.935666	0.563601	0.788023	0.834783
		4	0.891423	0.812455	0.906321	0.649706	0.817719	0.8	0.817213	0.684324	0.969526	0.189824	0.674784	0.782258
		5	0.888481	0.769506	0.96614	0.428571	0.745645	0.879518	0.789566	0.700787	0.943567	0.279843	0.694352	0.740933
		6	0.878956	0.798855	0.930023	0.571429	0.790029	0.824859	0.779821	0.675734	0.961625	0.180039	0.670338	0.730159
		7	0.883082	0.801718	0.902935	0.626223	0.807265	0.788177	0.74612	0.654259	0.974041	0.0998043	0.652305	0.689189
		8	0.87785	0.775233	0.941309	0.48728	0.760949	0.827243	0.819811	0.717251	0.961625	0.293542	0.702391	0.815217
		9	0.896885	0.799571	0.926637	0.579256	0.792471	0.819945	0.771682	0.662133	0.970655	0.127202	0.658499	0.714286
		10	0.900107	0.790981	0.937923	0.536204	0.77809	0.832827	0.775687	0.662133	0.981941	0.107632	0.656109	0.774648
		ave	0.889±0.007	0.793±0.014	0.935±0.021	0.546±0.072	0.782±0.023	0.833±0.031	0.795±0.039	0.691±0.041	0.961±0.014	0.223±0.131	0.684±0.038	0.751±0.048	2.59188e-05
	ResNet50	1	0.837165	0.733715	0.960497	0.340509	0.71633	0.832536	0.68464	0.64209	0.984199	0.0489237	0.642121	0.641026
		2	0.870674	0.775233	0.940181	0.489237	0.761426	0.825083	0.746655	0.646385	0.994357	0.0430528	0.643066	0.814815
		3	0.886473	0.783822	0.943567	0.506849	0.768382	0.838188	0.667513	0.635648	0.98307	0.0332681	0.638095	0.53125
		4	0.886888	0.793128	0.913093	0.585127	0.79236	0.795213	0.772482	0.643522	0.997743	0.0293542	0.64058	0.882353
		5	0.888721	0.810308	0.907449	0.641879	0.81459	0.8	0.736322	0.641374	0.992099	0.0332681	0.640204	0.708333
		6	0.867151	0.793128	0.918736	0.575342	0.789525	0.803279	0.691918	0.634216	1	0	0.634216	0
		7	0.872882	0.784538	0.925508	0.540117	0.777251	0.807018	0.664675	0.634216	1	0	0.634216	0
		8	0.887365	0.806729	0.933409	0.587084	0.796724	0.835655	0.640569	0.634932	1	0.00195695	0.63467	1
		9	0.874877	0.77738	0.936795	0.500978	0.764977	0.820513	0.654376	0.652112	0.972912	0.0958904	0.651057	0.671233
		10	0.897068	0.819613	0.876975	0.720157	0.844565	0.771488	0.767925	0.638511	1	0.0117417	0.636952	1
		ave	0.877±0.017	0.788±0.023	0.926±0.022	0.549±0.096	0.783±0.033	0.813±0.02	0.703±0.046	0.64±0.006	0.992±0.009	0.03±0.028	0.64±0.005	0.625±0.363	4.46608e-07
	ResNet152	1	0.639134	0.633989	0.999436	0	0.633989	0	0.704292	0.633989	0.999436	0	0.633989	0
		2	0.639805	0.633989	0.999436	0	0.633989	0	0.687653	0.633989	0.999436	0	0.633989	0
		3	0.64336	0.633989	0.999436	0	0.633989	0	0.730593	0.633989	0.999436	0	0.633989	0
		4	0.591635	0.633989	0.999436	0	0.633989	0	0.74485	0.633989	0.999436	0	0.633989	0
		5	0.651702	0.633989	0.999436	0	0.633989	0	0.667794	0.633989	0.999436	0	0.633989	0
		6	0.63334	0.633989	0.999436	0	0.633989	0	0.651472	0.633989	0.999436	0	0.633989	0
		7	0.615453	0.633989	0.999436	0	0.633989	0	0.670243	0.633989	0.999436	0	0.633989	0
		8	0.615666	0.633989	0.999436	0	0.633989	0	0.684767	0.633989	0.999436	0	0.633989	0
		9	0.635706	0.633989	0.999436	0	0.633989	0	0.741579	0.633989	0.999436	0	0.633989	0
		10	0.631284	0.633989	0.999436	0	0.633989	0	0.721915	0.633989	0.999436	0	0.633989	0
		ave	0.630±0.018	0.634±0.000	0.999±0.000	0.000±0.000	0.634±0.000	0.000±0.000	0.701±0.033	0.634±0.000	0.999±0.000	0.000±0.000	0.634±0.000	0.000±0.000	0.000206578
	ViT_small_patch32	1	0.841	0.696	0.972	0.217	0.683	0.819	0.754	0.637	0.999	0.008	0.636	0.889
		2	0.863	0.785	0.908	0.571	0.786	0.782	0.771	0.665	0.963	0.147	0.662	0.698
		3	0.844	0.72	0.964	0.295	0.703	0.827	0.781	0.677	0.977	0.156	0.667	0.796
		4	0.858	0.726	0.964	0.313	0.709	0.836	0.764	0.653	0.978	0.09	0.651	0.702
		5	0.841	0.67	0.986	0.121	0.66	0.832	0.747	0.66	0.984	0.098	0.654	0.775
		6	0.858	0.727	0.976	0.295	0.706	0.875	0.746	0.67	0.977	0.139	0.663	0.776
		7	0.837	0.745	0.951	0.387	0.729	0.82	0.761	0.647	0.993	0.047	0.644	0.787
		8	0.855	0.692	0.986	0.182	0.676	0.882	0.774	0.658	0.995	0.072	0.65	0.892
		9	0.854	0.72	0.98	0.27	0.699	0.887	0.765	0.656	0.992	0.074	0.65	0.835
		10	0.87	0.661	0.996	0.08	0.652	0.921	0.78	0.673	0.975	0.15	0.665	0.774
		avg	0.852±0.011	0.714±0.036	0.968±0.025	0.273±0.140	0.700±0.038	0.848±0.042	0.764±0.013	0.660±0.012	0.983±0.011	0.098±0.050	0.654±0.010	0.792±0.066	2.30422e-09
	ViT_large_patch32	1	0.868752	0.770662	0.940778	0.475073	0.756463	0.822335	0.757653	0.671199	0.941906	0.201369	0.671492	0.666667
		2	0.882077	0.794275	0.910321	0.592375	0.794682	0.792157	0.74775	0.684794	0.944162	0.234604	0.681319	0.707965
		3	0.878119	0.739177	0.972363	0.334311	0.71684	0.87468	0.742244	0.689803	0.948675	0.240469	0.684018	0.72997
		4	0.879422	0.731306	0.968979	0.318671	0.711387	0.855643	0.756959	0.648301	0.984772	0.0645161	0.645949	0.709677
		5	0.871126	0.74347	0.967851	0.353861	0.721918	0.863962	0.749126	0.636136	0.998308	0.00782014	0.635548	0.727273
		6	0.863164	0.701252	0.974619	0.226784	0.685987	0.837545	0.751039	0.694812	0.930626	0.285435	0.692986	0.703614
		7	0.862227	0.735599	0.979131	0.312805	0.711767	0.896359	0.750359	0.646869	0.990412	0.0508309	0.643931	0.753623
		8	0.874455	0.747048	0.968979	0.361681	0.724589	0.870588	0.766494	0.689803	0.968979	0.205279	0.678783	0.792453
		9	0.881174	0.740608	0.961083	0.357771	0.721728	0.841379	0.761151	0.671914	0.966723	0.160313	0.666148	0.735426
		10	0.876059	0.746333	0.965595	0.365591	0.725116	0.85977	0.768811	0.686225	0.961083	0.209189	0.678074	0.756184
		avg	0.874±0.007	0.745±0.024	0.961±0.021	0.370±0.099	0.727±0.029	0.851±0.029	0.755±0.009	0.672±0.021	0.964±0.023	0.166±0.093	0.668±0.019	0.728±0.035	2.26954e-11
	Probability threshold 0.5
		ImageNet							Scratch
		k	AUC	Accuracy	Sensitivity	Specificity	PPV	NPV	AUC	Accuracy	Sensitivity	Specificity	PPV	NPV	p-value
	VGG16	1	0.88917	0.818182	0.851016	0.761252	0.860731	0.746641	0.795506	0.735863	0.843115	0.549902	0.764585	0.669048
		2	0.891193	0.816034	0.822799	0.804305	0.879373	0.723592	0.748636	0.690766	0.772009	0.549902	0.748359	0.581781
		3	0.887294	0.823908	0.883747	0.720157	0.845572	0.781316	0.887294	0.823908	0.883747	0.720157	0.845572	0.781316
		4	0.894424	0.813887	0.841986	0.765166	0.861432	0.736347	0.789898	0.725125	0.806998	0.58317	0.770474	0.635394
		5	0.881949	0.80816	0.879233	0.684932	0.828723	0.765864	0.79373	0.73801	0.792325	0.643836	0.794118	0.641326
		6	0.881527	0.800286	0.849887	0.714286	0.837597	0.732932	0.730593	0.687903	0.748307	0.58317	0.756849	0.571977
		7	0.876913	0.796707	0.827314	0.74364	0.84838	0.712946	0.801182	0.733715	0.809255	0.60274	0.779348	0.645702
		8	0.887297	0.806729	0.883747	0.67319	0.824211	0.769575	0.79164	0.716535	0.806998	0.559687	0.760638	0.625821
		9	0.88257	0.80315	0.867946	0.690802	0.829558	0.751064	0.768663	0.709377	0.808126	0.53816	0.752101	0.617978
		10	0.895582	0.829635	0.86456	0.76908	0.866516	0.766082	0.772577	0.725841	0.812641	0.575342	0.76841	0.63913
		ave	0.887±0.006	0.812±0.010	0.858±0.021	0.733±0.041	0.849±0.017	0.749±0.021	0.788±0.039	0.729±0.036	0.809±0.035	0.591±0.052	0.775±0.027	0.641±0.054	1.98805e-05
	VGG19	1	0.889514	0.809592	0.902935	0.64775	0.816327	0.793765	0.760473	0.697208	0.788939	0.53816	0.747594	0.595238
		2	0.891131	0.824624	0.858916	0.765166	0.863791	0.757752	0.792665	0.735147	0.793454	0.634051	0.789888	0.639053
		3	0.889885	0.824624	0.878104	0.731898	0.850273	0.775934	0.889885	0.824624	0.878104	0.731898	0.850273	0.775934
		4	0.891423	0.815319	0.809255	0.825832	0.889578	0.714044	0.817213	0.7466	0.826185	0.608611	0.785408	0.668817
		5	0.888481	0.818182	0.899549	0.677104	0.828482	0.795402	0.789566	0.732283	0.799097	0.616438	0.783186	0.638945
		6	0.878956	0.796707	0.794582	0.800391	0.873449	0.692047	0.779821	0.722978	0.774266	0.634051	0.785796	0.618321
		7	0.883082	0.801002	0.827314	0.755382	0.854312	0.716141	0.74612	0.695777	0.818284	0.483366	0.733064	0.605392
		8	0.87785	0.804581	0.882619	0.669276	0.822292	0.766816	0.819811	0.745168	0.817156	0.620352	0.788671	0.661795
		9	0.896885	0.823908	0.817156	0.835616	0.89604	0.724958	0.771682	0.718683	0.786682	0.600783	0.773585	0.618952
		10	0.900107	0.839656	0.866817	0.792564	0.878719	0.774379	0.775687	0.723694	0.795711	0.598826	0.774725	0.628337
		ave	0.889±0.007	0.816±0.012	0.854±0.037	0.751±0.063	0.858±0.027	0.752±0.035	0.795±0.039	0.735±0.034	0.808±0.028	0.607±0.061	0.782±0.029	0.646±0.049	2.59188e-05
	ResNet50	1	0.837165	0.779528	0.828442	0.694716	0.824719	0.700197	0.68464	0.667144	0.794582	0.446184	0.713273	0.556098
		2	0.870674	0.795276	0.819413	0.753425	0.852113	0.706422	0.746655	0.69864	0.852144	0.432485	0.722488	0.627841
		3	0.886473	0.80816	0.869074	0.702544	0.835141	0.755789	0.667513	0.65927	0.8386	0.348337	0.69052	0.554517
		4	0.886888	0.805297	0.805869	0.804305	0.87715	0.704974	0.772482	0.725125	0.840858	0.524462	0.754049	0.655257
		5	0.888721	0.811024	0.795711	0.837573	0.89467	0.702791	0.736322	0.694345	0.764108	0.573386	0.756425	0.583665
		6	0.867151	0.77738	0.775395	0.780822	0.859825	0.667224	0.691918	0.65927	0.935666	0.180039	0.664263	0.61745
		7	0.872882	0.796707	0.848758	0.706458	0.833703	0.729293	0.664675	0.652112	0.925508	0.178082	0.66129	0.579618
		8	0.887365	0.806013	0.836343	0.753425	0.854671	0.726415	0.640569	0.632069	0.946953	0.0861057	0.64242	0.483516
		9	0.874877	0.792412	0.802483	0.774951	0.860775	0.69352	0.654376	0.648533	0.866817	0.270059	0.673094	0.539062
		10	0.897068	0.814603	0.786682	0.863014	0.908735	0.7	0.767925	0.728704	0.80474	0.596869	0.775843	0.638075
		ave	0.877±0.017	0.799±0.012	0.817±0.028	0.768±0.054	0.861±0.026	0.709±0.023	0.703±0.046	0.677±0.032	0.857±0.059	0.364±0.170	0.706±0.044	0.584±0.050	4.46608e-07
	ResNet152	1	0.639134	0.633989	0.999436	0	0.633989	0	0.704292	0.633989	0.999436	0	0.633989	0
		2	0.639805	0.633989	0.999436	0	0.633989	0	0.687653	0.633989	0.999436	0	0.633989	0
		3	0.64336	0.633989	0.999436	0	0.633989	0	0.730593	0.655456	0.982516	0.0879765	0.651215	0.743802
		4	0.591635	0.633989	0.999436	0	0.633989	0	0.74485	0.633989	0.999436	0	0.633989	0
		5	0.651702	0.633989	0.999436	0	0.633989	0	0.667794	0.676923	0.921602	0.252199	0.681117	0.649874
		6	0.63334	0.633989	0.999436	0	0.633989	0	0.651472	0.633989	0.99718	0.00391007	0.634374	0.444444
		7	0.615453	0.633989	0.999436	0	0.633989	0	0.670243	0.663327	0.788494	0.445748	0.71145	0.548736
		8	0.615666	0.633989	0.999436	0	0.633989	0	0.684767	0.633989	0.999436	0	0.633989	0
		9	0.635706	0.633989	0.999436	0	0.633989	0	0.741579	0.633989	0.999436	0	0.633989	0
		10	0.631284	0.633989	0.999436	0	0.633989	0	0.721915	0.633989	0.999436	0	0.633989	0
		ave	0.630±0.018	0.634±0.000	0.999±0.000	0.000±0.000	0.634±0.000	0.000±0.000	0.701±0.033	0.643±0.016	0.969±0.068	0.079±0.152	0.648±0.027	0.239±0.317	0.000206578
	ViT_small_patch32	1	0.841	0.7813	0.8708	0.6256	0.8012	0.7364	0.754	0.703	0.895	0.371	0.712	0.67
		2	0.863	0.7728	0.7343	0.8387	0.8875	0.6456	0.771	0.712	0.733	0.674	0.796	0.593
		3	0.84359	0.767	0.8257	0.6647	0.8101	0.6875	0.781	0.725	0.745	0.69	0.806	0.609
		4	0.8576	0.7871	0.8809	0.6236	0.8022	0.7514	0.764	0.711	0.828	0.508	0.745	0.63
		5	0.8406	0.7463	0.9261	0.434	0.7393	0.7721	0.747	0.704	0.804	0.53	0.748	0.61
		6	0.8585	0.8585	0.7828	0.8753	0.6217	0.8004	0.746	0.699	0.725	0.653	0.784	0.578
		7	0.8368	0.7742	0.8347	0.6686	0.8136	0.7001	0.761	0.707	0.898	0.375	0.713	0.68
		8	0.855	0.7635	0.9351	0.4652	0.7519	0.8054	0.774	0.715	0.883	0.422	0.726	0.676
		9	0.8543	0.7799	0.8742	0.6158	0.7977	0.7385	0.765	0.717	0.893	0.411	0.724	0.69
		10	0.8695	0.732	0.9588	0.3382	0.7151	0.8257	0.78	0.723	0.829	0.538	0.757	0.645
		ave	0.852±0.011	0.776±0.033	0.862±0.070	0.615±0.168	0.774±0.02	0.746±0.057	0.764±0.013	0.712±0.009	0.823±0.070	0.517±0.123	0.751±0.034	0.638±0.040	2.61149e-09
	ViT_large_patch32	1	0.868752	0.787835	0.803158	0.760508	0.853206	0.690328	0.757653	0.477281	0.189509	0.975562	0.930748	0.409856
		2	0.882077	0.784258	0.735477	0.868035	0.906185	0.654385	0.74775	0.628265	0.510998	0.83089	0.839666	0.49505
		3	0.878119	0.800716	0.885505	0.652981	0.815584	0.766935	0.742244	0.60966	0.473773	0.844575	0.840841	0.480801
		4	0.879422	0.807156	0.873096	0.692082	0.830918	0.758842	0.756959	0.719857	0.877609	0.445748	0.732925	0.677563
		5	0.871126	0.800716	0.856176	0.703812	0.833608	0.738462	0.749126	0.65975	0.975747	0.111437	0.655551	0.726115
		6	0.863164	0.789267	0.883249	0.625611	0.803489	0.755608	0.751039	0.644723	0.56176	0.787879	0.821105	0.50916
		7	0.862227	0.794275	0.884377	0.637341	0.808664	0.760793	0.750359	0.689088	0.952059	0.232649	0.682572	0.736842
		8	0.874455	0.797853	0.866328	0.678397	0.823592	0.745435	0.766494	0.707692	0.715172	0.694037	0.802024	0.584362
		9	0.881174	0.80644	0.838127	0.750733	0.853532	0.727962	0.761151	0.689088	0.664411	0.731183	0.810736	0.556962
		10	0.876059	0.810733	0.856176	0.731183	0.846626	0.745763	0.768811	0.676208	0.631698	0.752688	0.815732	0.54111
		ave	0.874±0.007	0.798±0.009	0.848±0.047	0.710±0.072	0.838±0.030	0.734±0.036	0.755±0.009	0.650±0.070	0.655±0.241	0.641±0.283	0.793±0.082	0.6572±0.065	2.26954e-11
	Probability threshold 0.7
		ImageNet									Scratch
		k	AUC	Accuracy	Sensitivity	Specificity	PPV	NPV	AUC	Accuracy	Sensitivity	Specificity	PPV	NPV	p-value
	VGG16	1	0.88917	0.792412	0.72912	0.902153	0.928161	0.657632	0.795506	0.706514	0.636569	0.827789	0.865031	0.567785
		2	0.891193	0.773085	0.693002	0.911937	0.931715	0.631436	0.748636	0.651396	0.568849	0.794521	0.827586	0.515228
		3	0.887294	0.801002	0.769752	0.855186	0.902116	0.681747	0.887294	0.801002	0.769752	0.855186	0.902116	0.681747
		4	0.894424	0.773085	0.697517	0.90411	0.926537	0.632877	0.789898	0.680744	0.591422	0.835616	0.861842	0.541191
		5	0.881949	0.801718	0.805869	0.794521	0.871795	0.702422	0.79373	0.664996	0.560948	0.845401	0.862847	0.526188
		6	0.881527	0.774517	0.726862	0.857143	0.898187	0.644118	0.730593	0.629205	0.513544	0.829746	0.839483	0.495906
		7	0.876913	0.765211	0.705418	0.868885	0.903179	0.629787	0.801182	0.69864	0.630926	0.816047	0.856049	0.560484
		8	0.887297	0.793128	0.744921	0.876712	0.912863	0.664688	0.79164	0.711525	0.668172	0.786693	0.844508	0.577586
		9	0.88257	0.780243	0.716704	0.890411	0.918958	0.644476	0.768663	0.680029	0.600451	0.818004	0.8512	0.541451
		10	0.895582	0.801718	0.758465	0.876712	0.914286	0.676737	0.772577	0.659986	0.581264	0.796477	0.831987	0.523136
		ave	0.887±0.006	0.786±0.013	0.735±0.034	0.874±0.032	0.911±0.017	0.657±0.023	0.788±0.039	0.688±0.045	0.612±0.067	0.821±0.021	0.854±0.02	0.553±0.049	1.98805e-05
	VGG19	1	0.889514	0.813887	0.802483	0.833659	0.893216	0.708819	0.760473	0.677165	0.615124	0.784736	0.832061	0.540431
		2	0.891131	0.78597	0.735892	0.872798	0.909344	0.655882	0.792665	0.673586	0.586907	0.823875	0.852459	0.534943
		3	0.889885	0.806729	0.784424	0.845401	0.897933	0.693419	0.889885	0.806729	0.784424	0.845401	0.897933	0.693419
		4	0.891423	0.765211	0.681716	0.90998	0.929231	0.62249	0.817213	0.715104	0.648984	0.829746	0.86858	0.576871
		5	0.888481	0.792412	0.756208	0.855186	0.900538	0.669219	0.789566	0.682892	0.617381	0.796477	0.840246	0.545576
		6	0.878956	0.732999	0.630926	0.90998	0.923967	0.587121	0.779821	0.668576	0.568849	0.841487	0.861538	0.529557
		7	0.883082	0.77738	0.714447	0.886497	0.916064	0.641643	0.74612	0.664281	0.608352	0.761252	0.815431	0.528533
		8	0.87785	0.785254	0.76298	0.823875	0.882507	0.667195	0.819811	0.719399	0.647856	0.843444	0.877676	0.580081
		9	0.896885	0.753042	0.654628	0.923679	0.936995	0.606684	0.771682	0.662133	0.557562	0.843444	0.860627	0.523694
		10	0.900107	0.791696	0.72912	0.900196	0.926829	0.657143	0.775687	0.644238	0.528217	0.845401	0.855576	0.508235
		ave	0.889±0.007	0.78±0.023	0.725±0.053	0.876±0.033	0.912±0.017	0.651±0.036	0.795±0.039	0.691±0.044	0.616±0.067	0.822±0.029	0.856±0.022	0.556±0.05	2.59188e-05
	ResNet	1	0.837165	0.717967	0.628668	0.872798	0.895498	0.575484	0.68464	0.48461	0.235892	0.915851	0.829365	0.408734
		2	0.870674	0.730852	0.630926	0.90411	0.919408	0.585551	0.746655	0.637795	0.537246	0.812133	0.832168	0.50303
		3	0.886473	0.79456	0.766366	0.843444	0.894598	0.675549	0.667513	0.544023	0.388262	0.81409	0.783599	0.434238
		4	0.886888	0.765211	0.677201	0.917808	0.934579	0.621192	0.772482	0.598425	0.406321	0.931507	0.911392	0.47505
		5	0.888721	0.773085	0.68623	0.923679	0.939722	0.629333	0.736322	0.502505	0.24605	0.947162	0.889796	0.420139
		6	0.867151	0.714388	0.598194	0.915851	0.924956	0.567961	0.691918	0.566213	0.41535	0.827789	0.807018	0.449522
		7	0.872882	0.770222	0.733634	0.833659	0.884354	0.643505	0.664675	0.499642	0.281038	0.878669	0.800643	0.413444
		8	0.887365	0.787402	0.72912	0.888454	0.918919	0.654179	0.640569	0.4932	0.252822	0.90998	0.82963	0.4126
		9	0.874877	0.732283	0.619639	0.927593	0.93686	0.584464	0.654376	0.53257	0.370203	0.81409	0.775414	0.427105
		10	0.897068	0.773085	0.673815	0.945205	0.9552	0.625648	0.767925	0.549749	0.335214	0.921722	0.881306	0.44434
		ave	0.877±0.017	0.756±0.028	0.674±0.053	0.897±0.035	0.92±0.022	0.616±0.035	0.703±0.046	0.541±0.047	0.347±0.091	0.877±0.052	0.834±0.044	0.439±0.029	4.46608e-07
	ResNet 152	1	0.639134	0.365653	0	0.999022	0	0.365653	0.704292	0.365653	0	0.999022	0	0.365653
		2	0.639805	0.365653	0	0.999022	0	0.365653	0.687653	0.365653	0	0.999022	0	0.365653
		3	0.64336	0.365653	0	0.999022	0	0.365653	0.730593	0.365653	0	0.999022	0	0.365653
		4	0.591635	0.528801	0.451213	0.662757	0.69869	0.41066	0.74485	0.365653	0	0.999022	0	0.365653
		5	0.651702	0.365653	0	0.999022	0	0.365653	0.667794	0.365653	0	0.999022	0	0.365653
		6	0.63334	0.365653	0	0.999022	0	0.365653	0.651472	0.365653	0	0.999022	0	0.365653
		7	0.615453	0.365653	0	0.999022	0	0.365653	0.670243	0.365653	0	0.999022	0	0.365653
		8	0.615666	0.365653	0	0.999022	0	0.365653	0.684767	0.365653	0	0.999022	0	0.365653
		9	0.635706	0.365653	0	0.999022	0	0.365653	0.741579	0.365653	0	0.999022	0	0.365653
		10	0.631284	0.365653	0	0.999022	0	0.365653	0.721915	0.365653	0	0.999022	0	0.365653
		ave	0.630±0.018	0.382±0.052	0.045±0.143	0.965±0.106	0.070±0.221	0.370±0.014	0.701±0.033	0.366±0.000	0.000±0.000	0.999±0.000	0.000±0.000	0.366±0.000	0.000206578
	ViT_small_patch32	1	0.841	0.7398	0.6339	0.868	0.8927	0.5777	0.754	0.526	0.276	0.958	0.919	0.433
		2	0.863	0.64257	0.45798	0.9618	0.95417	0.5059	0.771	0.49	0.209	0.978	0.941	0.416
		3	0.84359	0.6905	0.5561	0.9227	0.9258	0.5453	0.781	0.545	0.323	0.931	0.89	0.442
		4	0.8576	0.7606	0.7377	0.7996	0.8645	0.6375	0.764	0.558	0.37	0.94	0.907	0.45
		5	0.8406	0.752	0.7501	0.7546	0.8412	0.6353	0.747	0.52	0.275	0.944	0.895	0.429
		6	0.8585	0.7491	0.6858	0.8582	0.8934	0.6118	0.746	0.504	0.246	0.95	0.895	0.421
		7	0.8368	0.7184	0.6283	0.8739	0.8962	0.5756	0.761	0.6	0.442	0.874	0.859	0.475
		8	0.855	0.7949	0.8302	0.7331	0.8435	0.7136	0.774	0.631	0.492	0.872	0.869	0.497
		9	0.8543	0.752	0.7061	0.8308	0.8785	0.6199	0.765	0.6399	0.53	0.827	0.842	0.504
		10	0.8695	0.8021	0.8776	0.6705	0.8219	0.7595	0.78	0.59	0.387	0.94	0.918	0.469
		ave	0.852±0.011	0.740±0.047	0.685±0.125	0.827±0.089	0.881±0.040	0.618±0.075	0.764±0.013	0.560±0.053	0.355±0.108	0.921±0.047	0.894±0.037	0.454±0.031	2.61149e-09
	ViT_large_patch32	1	0.868752	0.694812	0.559504	0.928641	0.931455	0.548816	0.757653	0.37424	0.0146644	0.997067	0.896552	0.36863
		2	0.882077	0.611091	0.397067	0.981427	0.973721	0.484322	0.74775	0.382826	0.0304569	0.993157	0.885246	0.371481
		3	0.878119	0.762075	0.695995	0.875855	0.906686	0.62439	0.742244	0.410018	0.0812183	0.979472	0.872727	0.380844
		4	0.879422	0.762791	0.689227	0.889541	0.915356	0.622861	0.756959	0.52737	0.307953	0.907136	0.851794	0.430626
		5	0.871126	0.725581	0.621545	0.905181	0.919099	0.579837	0.749126	0.714848	0.823463	0.525904	0.750643	0.632197
		6	0.863164	0.747048	0.675691	0.86999	0.900075	0.607509	0.751039	0.457245	0.159052	0.973607	0.912621	0.400483
		7	0.862227	0.747764	0.691483	0.844575	0.885199	0.612332	0.750359	0.676923	0.692611	0.649071	0.773787	0.549214
		8	0.874455	0.749911	0.670051	0.887586	0.911742	0.608171	0.766494	0.493023	0.221094	0.963832	0.913753	0.416561
		9	0.881174	0.726297	0.610265	0.926686	0.935177	0.578401	0.761151	0.441503	0.12634	0.987292	0.945148	0.394685
		10	0.876059	0.740608	0.650874	0.895406	0.915147	0.596743	0.768811	0.450805	0.144388	0.981427	0.930909	0.398255
		ave	0.874±0.007	0.727±0.045	0.626±0.091	0.900±0.038	0.919±0.024	0.585±0.043	0.755±0.009	0.493±0.117	0.260±0.278	0.896±0.167	0.873±0.064	0.434±0.087	2.26954e-11

## Sheet: Supple Table 2
Supplementary Table 2. Performances in 1st external replication set (Set B) for respective learning methods, CNN algorithms and probability thresholds
	Probability threshold 0.3
		ImageNet							Scratch
		k	AUC	Accuracy	Sensitivity	Specificity	PPV	NPV	AUC	Accuracy	Sensitivity	Specificity	PPV	NPV	p-value
	VGG16	1	0.786509	0.674757	0.896226	0.44	0.629139	0.8	0.710472	0.553398	0.981132	0.1	0.536082	0.833333
		2	0.788208	0.669903	0.896226	0.43	0.625	0.796296	0.679057	0.548544	0.990566	0.08	0.532995	0.888889
		3	0.761132	0.68932	0.915094	0.45	0.638158	0.833333	0.761132	0.68932	0.915094	0.45	0.638158	0.833333
		4	0.786792	0.684466	0.915094	0.44	0.633987	0.830189	0.708208	0.587379	0.971698	0.18	0.556757	0.857143
		5	0.765943	0.660194	0.933962	0.37	0.611111	0.840909	0.721887	0.601942	0.933962	0.25	0.568966	0.78125
		6	0.770566	0.679612	0.896226	0.45	0.633333	0.803571	0.679528	0.553398	0.981132	0.1	0.536082	0.833333
		7	0.770283	0.669903	0.858491	0.47	0.631944	0.758065	0.735	0.582524	0.95283	0.19	0.554945	0.791667
		8	0.776321	0.645631	0.933962	0.34	0.6	0.829268	0.73783	0.587379	0.981132	0.17	0.55615	0.894737
		9	0.766132	0.631068	0.915094	0.33	0.591463	0.785714	0.671981	0.529126	0.990566	0.04	0.522388	0.8
		10	0.762453	0.640777	0.90566	0.36	0.6	0.782609	0.700189	0.543689	0.990566	0.07	0.530303	0.875
		ave	0.773±0.01	0.665±0.019	0.907±0.021	0.408±0.049	0.619±0.016	0.806±0.025	0.711±0.028	0.578±0.043	0.969±0.025	0.163±0.114	0.553±0.032	0.839±0.038	0.000105207
	VGG19	1	0.793302	0.645631	0.886792	0.39	0.606452	0.764706	0.696604	0.558252	0.971698	0.12	0.539267	0.8
		2	0.78	0.650485	0.90566	0.38	0.607595	0.791667	0.738868	0.592233	0.962264	0.2	0.56044	0.833333
		3	0.776698	0.640777	0.849057	0.42	0.608108	0.724138	0.776698	0.640777	0.849057	0.42	0.608108	0.724138
		4	0.754623	0.65534	0.886792	0.41	0.614379	0.773585	0.721321	0.567961	0.943396	0.17	0.546448	0.73913
		5	0.771981	0.606796	0.943396	0.25	0.571429	0.806452	0.733208	0.592233	0.943396	0.22	0.561798	0.785714
		6	0.763208	0.674757	0.915094	0.42	0.625806	0.823529	0.725755	0.582524	0.95283	0.19	0.554945	0.791667
		7	0.757358	0.674757	0.867925	0.47	0.634483	0.770492	0.688774	0.543689	0.990566	0.07	0.530303	0.875
		8	0.784057	0.645631	0.95283	0.32	0.597633	0.864865	0.728302	0.597087	0.962264	0.21	0.563536	0.84
		9	0.801321	0.665049	0.886792	0.43	0.622517	0.781818	0.688774	0.533981	0.981132	0.06	0.525253	0.75
		10	0.76434	0.645631	0.933962	0.34	0.6	0.829268	0.697547	0.538835	0.990566	0.06	0.527638	0.857143
		ave	0.775±0.015	0.65±0.019	0.903±0.032	0.383±0.061	0.609±0.017	0.793±0.038	0.720±0.026	0.575±0.031	0.955±0.039	0.172±0.102	0.552±0.023	0.8±0.049	0.000238588
	ResNet50	1	0.699623	0.567961	0.924528	0.19	0.547486	0.703704	0.590755	0.529126	1	0.03	0.522167	1
		2	0.720943	0.616505	0.877358	0.34	0.584906	0.723404	0.655849	0.529126	0.95283	0.08	0.523316	0.615385
		3	0.748396	0.645631	0.867925	0.41	0.609272	0.745455	0.583774	0.529126	0.990566	0.04	0.522388	0.8
		4	0.718302	0.621359	0.839623	0.39	0.593333	0.696429	0.68	0.533981	0.981132	0.06	0.525253	0.75
		5	0.721604	0.640777	0.754717	0.52	0.625	0.666667	0.652642	0.548544	0.981132	0.09	0.533333	0.818182
		6	0.720094	0.601942	0.896226	0.29	0.572289	0.725	0.623302	0.514563	1	0	0.514563	0
		7	0.726981	0.635922	0.858491	0.4	0.602649	0.727273	0.602642	0.514563	1	0	0.514563	0
		8	0.73934	0.640777	0.849057	0.42	0.608108	0.724138	0.570566	0.514563	1	0	0.514563	0
		9	0.75934	0.650485	0.933962	0.35	0.603659	0.833333	0.55217	0.524272	0.981132	0.04	0.52	0.666667
		10	0.740755	0.660194	0.773585	0.54	0.640625	0.692308	0.660755	0.543689	0.990566	0.07	0.530303	0.875
		ave	0.730±0.017	0.628±0.026	0.858±0.055	0.385±0.097	0.599±0.025	0.724±0.042	0.617±0.041	0.528±0.011	0.988±0.014	0.041±0.032	0.522±0.006	0.553±0.396	4.88969e-05
	ResNet152	1	0.564575	0.513317	0.995305	0	0.513317	0	0.693113	0.513317	0.995305	0	0.513317	0
		2	0.586698	0.513317	0.995305	0	0.513317	0	0.713585	0.513317	0.995305	0	0.513317	0
		3	0.649623	0.513317	0.995305	0	0.513317	0	0.713679	0.513317	0.995305	0	0.513317	0
		4	0.565094	0.513317	0.995305	0	0.513317	0	0.719434	0.513317	0.995305	0	0.513317	0
		5	0.635094	0.513317	0.995305	0	0.513317	0	0.729057	0.513317	0.995305	0	0.513317	0
		6	0.611415	0.513317	0.995305	0	0.513317	0	0.726509	0.513317	0.995305	0	0.513317	0
		7	0.614717	0.513317	0.995305	0	0.513317	0	0.713774	0.513317	0.995305	0	0.513317	0
		8	0.576698	0.513317	0.995305	0	0.513317	0	0.703962	0.513317	0.995305	0	0.513317	0
		9	0.507264	0.513317	0.995305	0	0.513317	0	0.72566	0.513317	0.995305	0	0.513317	0
		10	0.566981	0.513317	0.995305	0	0.513317	0	0.720943	0.513317	0.995305	0	0.513317	0
		ave	0.588±0.41	0.513±0.000	0.995±0.000	0.000±0.000	0.513±0.000	0.000±0.000	0.716±0.011	0.513±0.000	0.995±0.000	0.000±0.000	0.513±0.000	0.000±0.000	2.35474e-06
	ViT_small_patch32	1	0.738302	0.556901	0.976526	0.109453	0.537468	0.814815	0.704151	0.513317	0.995305	0	0.513317	0
		2	0.761792	0.639225	0.948357	0.308458	0.592375	0.849315	0.687358	0.556901	0.976526	0.109453	0.537468	0.814815
		3	0.73783	0.595642	0.920188	0.248756	0.564841	0.746269	0.731226	0.576271	0.976526	0.149254	0.548813	0.857143
		4	0.68066	0.585956	0.957746	0.189055	0.555858	0.808511	0.684811	0.556901	0.985915	0.0995025	0.537084	0.869565
		5	0.65717	0.53753	0.985915	0.0597015	0.526316	0.8	0.695283	0.571429	0.985915	0.129353	0.545455	0.896552
		6	0.704245	0.552058	0.892019	0.189055	0.538244	0.622951	0.642264	0.576271	0.985915	0.139303	0.548303	0.903226
		7	0.699434	0.585956	0.873239	0.278607	0.561934	0.674699	0.695943	0.523002	0.985915	0.0298507	0.518519	0.666667
		8	0.718868	0.53753	0.985915	0.0597015	0.526316	0.8	0.686038	0.576271	0.985915	0.139303	0.548303	0.903226
		9	0.780849	0.571429	0.948357	0.169154	0.547425	0.755556	0.702925	0.53753	0.995305	0.0497512	0.526055	0.909091
		10	0.807453	0.556901	0.995305	0.0895522	0.536709	0.947368	0.718679	0.53753	0.957746	0.0895522	0.527132	0.666667
		ave	0.729±0.046	0.572±0.031	0.948±0.042	0.170±0.089	0.549±0.020	0.782±0.090	0.695±0.023	0.553±0.023	0.983±0.011	0.094±0.512	0.535±0.013	0.749±0.279	0.0153507
	ViT_large_patch32	1	0.722736	0.600484	0.948357	0.228856	0.565826	0.807018	0.646887	0.595642	0.938967	0.228856	0.56338	0.779661
		2	0.748868	0.658596	0.901408	0.39801	0.613419	0.792079	0.708491	0.610169	0.967136	0.228856	0.570637	0.867925
		3	0.721509	0.561743	0.920188	0.179104	0.542936	0.679245	0.649528	0.605327	0.929577	0.258706	0.570605	0.776119
		4	0.721698	0.566586	0.957746	0.149254	0.544	0.769231	0.667925	0.561743	0.985915	0.109453	0.539846	0.88
		5	0.697075	0.556901	0.929577	0.159204	0.53951	0.680851	0.661887	0.523002	0.995305	0.0199005	0.518337	0.8
		6	0.743679	0.53753	0.985915	0.0597015	0.526316	0.8	0.669245	0.600484	0.948357	0.228856	0.565826	0.807018
		7	0.757075	0.62954	0.967136	0.268657	0.583569	0.885246	0.682547	0.527845	0.995305	0.0298507	0.520885	0.857143
		8	0.728396	0.600484	0.901408	0.278607	0.569733	0.727273	0.671981	0.581114	0.967136	0.169154	0.552279	0.829268
		9	0.759528	0.576271	0.967136	0.159204	0.549333	0.820513	0.656038	0.581114	0.976526	0.159204	0.551724	0.864865
		10	0.69717	0.571429	0.910798	0.208955	0.549575	0.688525	0.673679	0.561743	0.948357	0.149254	0.541555	0.731707
		ave	0.730±0.022	0.586±0.037	0.939±0.030	0.209±0.092	0.558±0.025	0.765±0.069	0.669±0.018	0.575±0.030	0.965±0.023	0.158±0.084	0.550±0.019	0.819±0.049	9.90546e-06
	Probability threshold 0.5
		ImageNet							Scratch
		k	AUC	Accuracy	Sensitivity	Specificity	PPV	NPV	AUC	Accuracy	Sensitivity	Specificity	PPV	NPV	p-value
	VGG16	1	0.786509	0.723301	0.735849	0.71	0.728972	0.717172	0.710472	0.626214	0.830189	0.41	0.598639	0.694915
		2	0.788208	0.713592	0.745283	0.68	0.711712	0.715789	0.679057	0.621359	0.820755	0.41	0.59589	0.683333
		3	0.761132	0.68932	0.773585	0.6	0.672131	0.714286	0.761132	0.68932	0.773585	0.6	0.672131	0.714286
		4	0.786792	0.68932	0.754717	0.62	0.677966	0.704545	0.708208	0.665049	0.811321	0.51	0.637037	0.71831
		5	0.765943	0.660194	0.830189	0.48	0.628571	0.727273	0.721887	0.665049	0.754717	0.57	0.650407	0.686747
		6	0.770566	0.694175	0.735849	0.65	0.690265	0.698925	0.679528	0.640777	0.773585	0.5	0.621212	0.675676
		7	0.770283	0.718447	0.764151	0.67	0.710526	0.728261	0.735	0.640777	0.820755	0.45	0.612676	0.703125
		8	0.776321	0.699029	0.830189	0.56	0.666667	0.756757	0.73783	0.665049	0.849057	0.47	0.629371	0.746032
		9	0.766132	0.65534	0.792453	0.51	0.631579	0.69863	0.671981	0.601942	0.830189	0.36	0.578947	0.666667
		10	0.762453	0.679612	0.792453	0.56	0.65625	0.717949	0.700189	0.640777	0.820755	0.45	0.612676	0.703125
		ave	0.773±0.01	0.692±0.022	0.775±0.033	0.604±0.072	0.677±0.032	0.718±0.017	0.711±0.028	0.646±0.024	0.808±0.029	0.473±0.070	0.621±0.026	0.699±0.022	0.000105207
	VGG19	1	0.793302	0.713592	0.820755	0.6	0.685039	0.759494	0.696604	0.635922	0.839623	0.42	0.605442	0.711864
		2	0.78	0.674757	0.811321	0.53	0.646617	0.726027	0.738868	0.679612	0.801887	0.55	0.653846	0.723684
		3	0.776698	0.68932	0.764151	0.61	0.675	0.709302	0.776698	0.68932	0.764151	0.61	0.675	0.709302
		4	0.754623	0.699029	0.764151	0.63	0.686441	0.715909	0.721321	0.674757	0.849057	0.49	0.638298	0.753846
		5	0.771981	0.669903	0.886792	0.44	0.626667	0.785714	0.733208	0.650485	0.764151	0.53	0.632812	0.679487
		6	0.763208	0.679612	0.745283	0.61	0.669492	0.693182	0.725755	0.674757	0.754717	0.59	0.661157	0.694118
		7	0.757358	0.674757	0.707547	0.64	0.675676	0.673684	0.688774	0.621359	0.867925	0.36	0.589744	0.72
		8	0.784057	0.669903	0.877358	0.45	0.628378	0.775862	0.728302	0.650485	0.783019	0.51	0.628788	0.689189
		9	0.801321	0.718447	0.820755	0.61	0.690476	0.7625	0.688774	0.65534	0.811321	0.49	0.627737	0.710145
		10	0.76434	0.679612	0.830189	0.52	0.647059	0.742857	0.697547	0.645631	0.830189	0.45	0.615385	0.714286
		ave	0.775±0.015	0.687±0.017	0.803±0.054	0.564±0.070	0.664±0.023	0.734±0.035	0.720±0.026	0.658±0.020	0.807±0.038	0.500±0.072	0.633±0.025	0.711±0.020	0.000238588
	ResNet50	1	0.699623	0.635922	0.641509	0.63	0.647619	0.623762	0.590755	0.597087	0.839623	0.34	0.574194	0.666667
		2	0.720943	0.660194	0.660377	0.66	0.673077	0.647059	0.655849	0.640777	0.792453	0.48	0.617647	0.685714
		3	0.748396	0.674757	0.679245	0.67	0.685714	0.663366	0.583774	0.572816	0.849057	0.28	0.555556	0.636364
		4	0.718302	0.660194	0.641509	0.68	0.68	0.641509	0.68	0.640777	0.820755	0.45	0.612676	0.703125
		5	0.721604	0.665049	0.603774	0.73	0.703297	0.634783	0.652642	0.601942	0.632075	0.57	0.609091	0.59375
		6	0.720094	0.65534	0.688679	0.62	0.657658	0.652632	0.623302	0.57767	0.877358	0.26	0.556886	0.666667
		7	0.726981	0.679612	0.754717	0.6	0.666667	0.697674	0.602642	0.553398	0.971698	0.11	0.536458	0.785714
		8	0.73934	0.679612	0.707547	0.65	0.681818	0.677083	0.570566	0.509709	0.981132	0.01	0.512315	0.333333
		9	0.75934	0.68932	0.764151	0.61	0.675	0.709302	0.55217	0.529126	0.877358	0.16	0.525424	0.551724
		10	0.740755	0.68932	0.566038	0.82	0.769231	0.640625	0.660755	0.640777	0.698113	0.58	0.637931	0.644444
		ave	0.730±0.017	0.669±0.016	0.671±0.059	0.667±0.063	0.684±0.032	0.659±0.027	0.617±0.041	0.586±0.044	0.834±0.103	0.324±0.185	0.574±0.041	0.627±0.114	4.88969e-05
	ResNet152	1	0.564575	0.513317	0.995305	0	0.513317	0	0.693113	0.513317	0.995305	0	0.513317	0
		2	0.586698	0.513317	0.995305	0	0.513317	0	0.713585	0.513317	0.995305	0	0.513317	0
		3	0.649623	0.513317	0.995305	0	0.513317	0	0.713679	0.532688	0.967136	0.0696517	0.524173	0.666667
		4	0.565094	0.513317	0.995305	0	0.513317	0	0.719434	0.513317	0.995305	0	0.513317	0
		5	0.635094	0.513317	0.995305	0	0.513317	0	0.729057	0.571429	0.938967	0.179104	0.547945	0.734694
		6	0.611415	0.513317	0.995305	0	0.513317	0	0.726509	0.51816	0.995305	0.00995025	0.515815	0.666667
		7	0.614717	0.513317	0.995305	0	0.513317	0	0.713774	0.644068	0.86385	0.40796	0.607261	0.738739
		8	0.576698	0.513317	0.995305	0	0.513317	0	0.703962	0.513317	0.995305	0	0.513317	0
		9	0.507264	0.513317	0.995305	0	0.513317	0	0.72566	0.513317	0.995305	0	0.513317	0
		10	0.566981	0.513317	0.995305	0	0.513317	0	0.720943	0.513317	0.995305	0	0.513317	0
		ave	0.588±0.041	0.513±0.000	0.995±0.000	0.000±0.000	0.513±0.000	0.000±0.000	0.716±0.011	0.535±0.043	0.974±0.043	0.067±0.133	0.528±0.030	0.281±0.363	2.35474e-06
	ViT_small_patch32	1	0.738302	0.658596	0.807512	0.497512	0.630037	0.70922	0.704151	0.615012	0.938967	0.268657	0.576369	0.80597
		2	0.761792	0.668281	0.685446	0.646766	0.672811	0.659898	0.687358	0.634383	0.676056	0.587065	0.634361	0.631016
		3	0.73783	0.697337	0.685446	0.706468	0.712195	0.679426	0.731226	0.673123	0.647887	0.696517	0.693467	0.651163
		4	0.68066	0.605327	0.769953	0.427861	0.587814	0.637037	0.684811	0.653753	0.84507	0.447761	0.618557	0.731707
		5	0.65717	0.585956	0.920188	0.228856	0.558405	0.730159	0.695283	0.658596	0.798122	0.507463	0.63197	0.703448
		6	0.704245	0.639225	0.741784	0.527363	0.624506	0.658385	0.642264	0.590799	0.57277	0.606965	0.606965	0.57277
		7	0.699434	0.634383	0.694836	0.567164	0.629787	0.636872	0.695943	0.619855	0.873239	0.348259	0.586751	0.721649
		8	0.718868	0.600484	0.929577	0.248756	0.567335	0.769231	0.686038	0.653753	0.892019	0.39801	0.610932	0.776699
		9	0.780849	0.682809	0.807512	0.547264	0.653992	0.728477	0.702925	0.619855	0.920188	0.298507	0.581602	0.779221
		10	0.807453	0.634383	0.957746	0.288557	0.587896	0.865672	0.718679	0.668281	0.86385	0.457711	0.627986	0.760331
		ave	0.729±0.461	0.641±0.037	0.800±0.104	0.469±0.166	0.622±0.048	0.707±0.071	0.695±0.023	0.639±0.027	0.803±0.26	0.462±0.139	0.617±0.034	0.713±0.075	0.0153507
	ViT_large_patch32	1	0.722736	0.644068	0.723005	0.557214	0.633745	0.654971	0.646887	0.493947	0.056338	0.955224	0.571429	0.48855
		2	0.748868	0.658596	0.58216	0.736318	0.700565	0.624473	0.708491	0.566586	0.29108	0.855721	0.681319	0.532508
		3	0.721509	0.619855	0.779343	0.447761	0.599278	0.656934	0.649528	0.523002	0.215962	0.845771	0.597403	0.504451
		4	0.721698	0.619855	0.835681	0.38806	0.591362	0.690265	0.667925	0.615012	0.85446	0.358209	0.585209	0.699029
		5	0.697075	0.653753	0.779343	0.517413	0.631179	0.688742	0.661887	0.561743	0.957746	0.139303	0.541114	0.756757
		6	0.743679	0.615012	0.835681	0.378109	0.587459	0.684685	0.669245	0.561743	0.422535	0.706468	0.604027	0.535849
		7	0.757075	0.687651	0.779343	0.587065	0.666667	0.715152	0.682547	0.561743	0.938967	0.159204	0.542005	0.711111
		8	0.728396	0.668281	0.685446	0.646766	0.672811	0.659898	0.671981	0.62954	0.647887	0.606965	0.635945	0.619289
		9	0.759528	0.668281	0.769953	0.557214	0.648221	0.695652	0.656038	0.634383	0.638498	0.626866	0.64455	0.62069
		10	0.69717	0.653753	0.760563	0.537313	0.635294	0.679245	0.673679	0.600484	0.478873	0.726368	0.649682	0.568093
		ave	0.730±0.022	0.649±0.024	0.753±0.075	0.535±0.111	0.637±0.037	0.675±0.026	0.669±0.018	0.575±0.045	0.550±0.311	0.598±0.288	0.605±0.047	0.604±0.093	9.90546e-06
	Probability threshold 0.7
		ImageNet							Scratch
		k	AUC	Accuracy	Sensitivity	Specificity	PPV	NPV	AUC	Accuracy	Sensitivity	Specificity	PPV	NPV	p-value
	VGG16	1	0.786509	0.665049	0.5	0.84	0.768116	0.613139	0.710472	0.65534	0.54717	0.77	0.716049	0.616
		2	0.788208	0.68932	0.556604	0.83	0.776316	0.638462	0.679057	0.640777	0.566038	0.72	0.681818	0.610169
		3	0.761132	0.65534	0.518868	0.8	0.733333	0.610687	0.761132	0.65534	0.518868	0.8	0.733333	0.610687
		4	0.786792	0.699029	0.603774	0.8	0.761905	0.655738	0.708208	0.635922	0.481132	0.8	0.71831	0.592593
		5	0.765943	0.665049	0.726415	0.6	0.65812	0.674157	0.721887	0.631068	0.45283	0.82	0.727273	0.585714
		6	0.770566	0.650485	0.5	0.81	0.736111	0.604478	0.679528	0.606796	0.424528	0.8	0.692308	0.567376
		7	0.770283	0.68932	0.59434	0.79	0.75	0.647541	0.735	0.699029	0.59434	0.81	0.768293	0.653226
		8	0.776321	0.694175	0.584906	0.81	0.765432	0.648	0.73783	0.679612	0.641509	0.72	0.708333	0.654545
		9	0.766132	0.694175	0.613208	0.78	0.747126	0.655462	0.671981	0.626214	0.54717	0.71	0.666667	0.596639
		10	0.762453	0.703883	0.660377	0.75	0.736842	0.675676	0.700189	0.635922	0.509434	0.77	0.701299	0.596899
		ave	0.773±0.01	0.681±0.019	0.586±0.068	0.781±0.065	0.743±0.032	0.642±0.024	0.711±0.028	0.647±0.025	0.528±0.062	0.772±0.039	0.711±0.027	0.608±0.026	0.000105207
	VGG19	1	0.793302	0.718447	0.641509	0.8	0.772727	0.677966	0.696604	0.635922	0.566038	0.71	0.674157	0.606838
		2	0.78	0.728155	0.735849	0.72	0.735849	0.72	0.738868	0.694175	0.613208	0.78	0.747126	0.655462
		3	0.776698	0.699029	0.660377	0.74	0.729167	0.672727	0.776698	0.699029	0.660377	0.74	0.729167	0.672727
		4	0.754623	0.68932	0.622642	0.76	0.733333	0.655172	0.721321	0.640777	0.54717	0.74	0.690476	0.606557
		5	0.771981	0.708738	0.716981	0.7	0.716981	0.7	0.733208	0.669903	0.556604	0.79	0.7375	0.626984
		6	0.763208	0.694175	0.59434	0.8	0.759036	0.650407	0.725755	0.650485	0.462264	0.85	0.765625	0.598592
		7	0.757358	0.669903	0.556604	0.79	0.7375	0.626984	0.688774	0.640777	0.603774	0.68	0.666667	0.618182
		8	0.784057	0.68932	0.735849	0.64	0.684211	0.695652	0.728302	0.660194	0.490566	0.84	0.764706	0.608696
		9	0.801321	0.728155	0.622642	0.84	0.804878	0.677419	0.688774	0.631068	0.528302	0.74	0.682927	0.596774
		10	0.76434	0.68932	0.613208	0.77	0.738636	0.652542	0.697547	0.61165	0.433962	0.8	0.69697	0.571429
		ave	0.775±0.015	0.701±0.018	0.65±0.058	0.756±0.055	0.741±0.031	0.673±0.026	0.720±0.026	0.653±0.026	0.546±0.067	0.767±0.052	0.716±0.036	0.616±0.028	0.000238588
	ResNet50	1	0.699623	0.621359	0.386792	0.87	0.759259	0.572368	0.590755	0.495146	0.122642	0.89	0.541667	0.489011
		2	0.720943	0.640777	0.443396	0.85	0.758065	0.590278	0.655849	0.558252	0.311321	0.82	0.647059	0.529032
		3	0.748396	0.65534	0.509434	0.81	0.739726	0.609023	0.583774	0.538835	0.320755	0.77	0.596491	0.516779
		4	0.718302	0.626214	0.424528	0.84	0.737705	0.57931	0.68	0.543689	0.169811	0.94	0.75	0.516484
		5	0.721604	0.635922	0.443396	0.84	0.746032	0.587413	0.652642	0.524272	0.132075	0.94	0.7	0.505376
		6	0.720094	0.640777	0.509434	0.78	0.710526	0.6	0.623302	0.524272	0.216981	0.85	0.605263	0.505952
		7	0.726981	0.665049	0.575472	0.76	0.717647	0.628099	0.602642	0.519417	0.216981	0.84	0.589744	0.502994
		8	0.73934	0.669903	0.54717	0.8	0.74359	0.625	0.570566	0.495146	0.198113	0.81	0.525	0.487952
		9	0.75934	0.665049	0.509434	0.83	0.760563	0.614815	0.55217	0.538835	0.320755	0.77	0.596491	0.516779
		10	0.740755	0.621359	0.320755	0.94	0.85	0.566265	0.660755	0.514563	0.132075	0.92	0.636364	0.5
		ave	0.730±0.017	0.644±0.018	0.467±0.074	0.832±0.048	0.752±0.036	0.597±0.021	0.617±0.041	0.525±0.019	0.214±0.075	0.855±0.062	0.619±0.065	0.507±0.012	4.88969e-05
	ResNet 152	1	0.564575	0.484262	0	0.995025	0	0.484262	0.693113	0.484262	0	0.995025	0	0.484262
		2	0.586698	0.484262	0	0.995025	0	0.484262	0.713585	0.484262	0	0.995025	0	0.484262
		3	0.649623	0.484262	0	0.995025	0	0.484262	0.713679	0.484262	0	0.995025	0	0.484262
		4	0.565094	0.547215	0.478873	0.616915	0.569832	0.52766	0.719434	0.484262	0	0.995025	0	0.484262
		5	0.635094	0.484262	0	0.995025	0	0.484262	0.729057	0.484262	0	0.995025	0	0.484262
		6	0.611415	0.484262	0	0.995025	0	0.484262	0.726509	0.484262	0	0.995025	0	0.484262
		7	0.614717	0.484262	0	0.995025	0	0.484262	0.713774	0.484262	0	0.995025	0	0.484262
		8	0.576698	0.484262	0	0.995025	0	0.484262	0.703962	0.484262	0	0.995025	0	0.484262
		9	0.507264	0.484262	0	0.995025	0	0.484262	0.72566	0.484262	0	0.995025	0	0.484262
		10	0.566981	0.484262	0	0.995025	0	0.484262	0.720943	0.484262	0	0.995025	0	0.484262
		ave	0.588±0.041	0.491±0.012	0.048±0.151	0.957±0.120	0.057±0.1802	0.489±0.014	0.716±0.011	0.484±0.000	0.000±0.000	0.995±0.000	0.000±0.000	0.484±0.000	2.35474e-06
	ViT_small_patch32	1	0.738302	0.644068	0.469484	0.825871	0.740741	0.594982	0.704151	0.523002	0.131455	0.935323	0.682927	0.504021
		2	0.761792	0.64891	0.403756	0.905473	0.819048	0.588997	0.687358	0.513317	0.0938967	0.955224	0.689655	0.498701
		3	0.73783	0.619855	0.338028	0.915423	0.808989	0.566154	0.731226	0.527845	0.103286	0.975124	0.814815	0.50646
		4	0.68066	0.624697	0.553991	0.696517	0.659218	0.595745	0.684811	0.542373	0.159624	0.945274	0.755556	0.514905
		5	0.65717	0.610169	0.657277	0.557214	0.611354	0.605405	0.695283	0.489104	0.0938967	0.905473	0.512821	0.485333
		6	0.704245	0.644068	0.497653	0.79602	0.721088	0.599251	0.642264	0.51816	0.103286	0.955224	0.709677	0.501305
		7	0.699434	0.639225	0.488263	0.79602	0.717241	0.594796	0.695943	0.571429	0.253521	0.905473	0.739726	0.533724
		8	0.718868	0.644068	0.713615	0.567164	0.635983	0.651429	0.686038	0.576271	0.328638	0.835821	0.679612	0.540193
		9	0.780849	0.702179	0.610329	0.79602	0.760234	0.658436	0.702925	0.624697	0.535211	0.716418	0.666667	0.592593
		10	0.807453	0.697337	0.732394	0.656716	0.693333	0.698413	0.718679	0.576271	0.244131	0.925373	0.776119	0.536023
		ave													0.0153507
	ViT_large_patch32	1	0.722736	0.64891	0.403756	0.905473	0.819048	0.588997	0.646887	0.484262	0	0.995025	0	0.484262
		2	0.748868	0.571429	0.206573	0.955224	0.830189	0.531856	0.708491	0.484262	0	0.995025	0	0.484262
		3	0.721509	0.668281	0.507042	0.835821	0.765957	0.615385	0.649528	0.479419	0.0187793	0.965174	0.363636	0.48139
		4	0.721698	0.634383	0.56338	0.706468	0.670391	0.604255	0.667925	0.542373	0.187793	0.915423	0.701754	0.515406
		5	0.697075	0.610169	0.384977	0.845771	0.725664	0.564784	0.661887	0.62954	0.769953	0.477612	0.609665	0.662069
		6	0.743679	0.702179	0.619718	0.78607	0.754286	0.661088	0.669245	0.484262	0.0187793	0.975124	0.444444	0.483951
		7	0.757075	0.639225	0.460094	0.825871	0.736842	0.590747	0.682547	0.639225	0.58216	0.696517	0.67027	0.611354
		8	0.728396	0.644068	0.403756	0.895522	0.803738	0.586319	0.671981	0.489104	0.028169	0.975124	0.545455	0.486352
		9	0.759528	0.692494	0.497653	0.895522	0.834646	0.627178	0.656038	0.484262	0.0187793	0.975124	0.444444	0.483951
		10	0.69717	0.600484	0.422535	0.78607	0.676692	0.562278	0.673679	0.498789	0.028169	0.995025	0.857143	0.4914
		ave													9.90546e-06

## Sheet: Supple Table 3
Supplementary Table 3. Performances in 2nd external replication set (Set C) for respective learning methods, CNN algorithms and probability thresholds
	Probability threshold 0.3
		ImageNet							Scratch
		k	AUC	Accuracy	Sensitivity	Specificity	PPV	NPV	AUC	Accuracy	Sensitivity	Specificity	PPV	NPV	p-value
	VGG16	1	0.7693	0.655	0.95	0.36	0.597484	0.878049	0.6458	0.565	0.97	0.16	0.535912	0.842105
		2	0.7762	0.655	0.95	0.36	0.597484	0.878049	0.6218	0.565	0.98	0.15	0.535519	0.882353
		3	0.7334	0.66	0.91	0.41	0.606667	0.82	0.7358	0.665	0.92	0.41	0.609272	0.836735
		4	0.7767	0.66	0.92	0.4	0.605263	0.833333	0.6578	0.565	0.95	0.18	0.536723	0.782609
		5	0.7355	0.625	0.94	0.31	0.576687	0.837838	0.6883	0.625	0.92	0.33	0.578616	0.804878
		6	0.7261	0.64	0.87	0.41	0.59589	0.759259	0.6324	0.555	0.95	0.16	0.530726	0.761905
		7	0.7513	0.66	0.92	0.4	0.605263	0.833333	0.7051	0.57	0.97	0.17	0.538889	0.85
		8	0.7208	0.61	0.99	0.23	0.5625	0.958333	0.6804	0.58	0.97	0.19	0.544944	0.863636
		9	0.7329	0.63	0.95	0.31	0.579268	0.861111	0.6208	0.52	1	0.04	0.510204	1
		10	0.713	0.635	0.94	0.33	0.583851	0.846154	0.6384	0.575	0.98	0.17	0.541436	0.894737
		ave	0.744±0.022	0.643±0.017	0.934±0.03	0.352±0.055	0.591±0.014	0.851±0.048	0.663±0.037	0.578±0.038	0.961±0.025	0.196±0.097	0.546±0.026	0.852±0.063	0.000239088
	VGG19	1	0.771	0.655	0.93	0.38	0.6	0.844444	0.6258	0.565	0.95	0.18	0.536723	0.782609
		2	0.7882	0.635	0.93	0.34	0.584906	0.829268	0.6936	0.62	0.94	0.3	0.573171	0.833333
		3	0.7815	0.675	0.91	0.44	0.619048	0.830189	0.7793	0.675	0.91	0.44	0.619048	0.830189
		4	0.76375	0.65	0.94	0.36	0.594937	0.857143	0.697	0.615	0.96	0.27	0.568047	0.870968
		5	0.792	0.585	0.98	0.19	0.547486	0.904762	0.6904	0.62	0.92	0.32	0.575	0.8
		6	0.7927	0.64	0.95	0.33	0.58642	0.868421	0.6747	0.615	0.92	0.31	0.571429	0.794872
		7	0.7507	0.73	0.93	0.53	0.664286	0.883333	0.6239	0.545	0.98	0.11	0.524064	0.846154
		8	0.7816	0.605	0.98	0.23	0.56	0.92	0.7141	0.625	0.94	0.31	0.576687	0.837838
		9	0.7846	0.645	0.93	0.36	0.592357	0.837209	0.6134	0.565	0.93	0.2	0.537572	0.740741
		10	0.8027	0.6	0.97	0.23	0.557471	0.884615	0.6352	0.565	0.98	0.15	0.535519	0.882353
		ave	0.781±0.015	0.642±0.039	0.945±0.023	0.339±0.098	0.591±0.032	0.866±0.03	0.675±0.049	0.601±0.038	0.943±0.023	0.259±0.093	0.562±0.027	0.822±0.041	5.65838e-05
	ResNet50	1	0.7698	0.555	0.96	0.15	0.530387	0.789474	0.6375	0.505	1	0.01	0.502513	1
		2	0.7128	0.615	0.93	0.3	0.570552	0.810811	0.6421	0.58	0.96	0.2	0.545455	0.833333
		3	0.7427	0.62	0.96	0.28	0.571429	0.875	0.6315	0.515	0.99	0.04	0.507692	0.8
		4	0.7576	0.655	0.95	0.36	0.597484	0.878049	0.6347	0.525	0.99	0.06	0.512953	0.857143
		5	0.7737	0.69	0.88	0.5	0.637681	0.806452	0.6361	0.575	0.98	0.17	0.541436	0.894737
		6	0.7786	0.625	0.99	0.26	0.572254	0.962963	0.6436	0.5	1	0	0.5	0
		7	0.7328	0.675	0.94	0.41	0.614379	0.87234	0.6576	0.5	1	0	0.5	0
		8	0.7646	0.64	0.98	0.3	0.583333	0.9375	0.6592	0.5	1	0	0.5	0
		9	0.7501	0.635	0.98	0.29	0.579882	0.935484	0.6282	0.5	0.99	0.01	0.5	0.5
		10	0.8001	0.715	0.93	0.5	0.65035	0.877193	0.6362	0.535	0.98	0.09	0.518519	0.818182
		ave	0.758±0.024	0.642±0.042	0.95±0.031	0.335±0.104	0.591±0.034	0.875±0.056	0.641±0.01	0.524±0.029	0.989±0.012	0.058±0.07	0.513±0.016	0.57±0.413	0.0360948
	ResNet152	1	0.5709	0.498753	0.995025	0	0.498753	0	0.6292	0.498753	0.995025	0	0.498753	0
		2	0.6027	0.498753	0.995025	0	0.498753	0	0.62345	0.498753	0.995025	0	0.498753	0
		3	0.6191	0.498753	0.995025	0	0.498753	0	0.6376	0.498753	0.995025	0	0.498753	0
		4	0.6195	0.498753	0.995025	0	0.498753	0	0.6453	0.498753	0.995025	0	0.498753	0
		5	0.6357	0.498753	0.995025	0	0.498753	0	0.6239	0.498753	0.995025	0	0.498753	0
		6	0.6418	0.498753	0.995025	0	0.498753	0	0.6014	0.498753	0.995025	0	0.498753	0
		7	0.5086	0.498753	0.995025	0	0.498753	0	0.6054	0.498753	0.995025	0	0.498753	0
		8	0.5704	0.498753	0.995025	0	0.498753	0	0.6172	0.498753	0.995025	0	0.498753	0
		9	0.6314	0.498753	0.995025	0	0.498753	0	0.6464	0.498753	0.995025	0	0.498753	0
		10	0.5971	0.498753	0.995025	0	0.498753	0	0.6352	0.498753	0.995025	0	0.498753	0
		ave	0.600±0.041	0.499±0.000	0.995±0.000	0.000±0.000	0.499±0.000	0.000±0.000	0.627±0.015	0.499±0.000	0.995±0.000	0	0.499	0.000±0.000	0.0251971
	ViT_small_patch32	1	0.828854	0.480466	0.994595	0.0400616	0.469787	0.896552	0.65607	0.460515	0.998198	0	0.460515	0
		2	0.797778	0.598504	0.965766	0.283513	0.535465	0.906404	0.669341	0.512053	0.972973	0.117103	0.485175	0.835165
		3	0.829077	0.568579	0.972973	0.22188	0.516746	0.90566	0.668416	0.512053	0.969369	0.120185	0.485122	0.821053
		4	0.75858	0.480466	0.998198	0.03698	0.46989	0.96	0.653173	0.528678	0.965766	0.154083	0.494009	0.840336
		5	0.752273	0.467165	0.998198	0.0123267	0.463598	0.888889	0.701698	0.528678	0.965766	0.154083	0.494009	0.840336
		6	0.801555	0.518703	0.987387	0.117103	0.488849	0.915663	0.652293	0.527016	0.958559	0.157165	0.493049	0.816
		7	0.779995	0.487116	0.994595	0.0523883	0.473008	0.918919	0.657742	0.47049	0.998198	0.01849	0.465155	0.923077
		8	0.799583	0.495428	0.990991	0.0708783	0.477016	0.901961	0.667034	0.472153	0.987387	0.0308166	0.46559	0.740741
		9	0.812486	0.503741	0.994595	0.0832049	0.481255	0.947368	0.706567	0.482128	0.983784	0.0523883	0.470284	0.790698
		10	0.834648	0.46384	0.998198	0.00616333	0.462052	0.8	0.706567	0.522028	0.983784	0.126348	0.490566	0.901099
		ave	0.799±0.029	0.506±0.044	0.990±0.011	0.092±0.092	0.484±0.024	0.904±0.043	0.674±0.022	0.502±0.027	0.978±0.014	0.093±0.061	0.480±0.013	0.751±0.269	5.06017e-07
	ViT_large_patch32	1	0.830659	0.483791	0.998198	0.0431433	0.471489	0.965517	0.644672	0.543641	0.886486	0.249615	0.502554	0.72
		2	0.76531	0.535328	0.990991	0.144838	0.497738	0.949495	0.668661	0.575229	0.861261	0.329738	0.523549	0.735395
		3	0.804653	0.480466	0.998198	0.03698	0.46989	0.96	0.631357	0.558603	0.8	0.35131	0.513295	0.672566
		4	0.781009	0.467165	0.998198	0.0123267	0.463598	0.888889	0.671647	0.500416	0.987387	0.0832049	0.47944	0.885246
		5	0.782625	0.467165	0.998198	0.0123267	0.463598	0.888889	0.661363	0.468828	0.998198	0.0154083	0.464376	0.909091
		6	0.822938	0.47049	0.994595	0.0215716	0.465038	0.823529	0.688695	0.588529	0.900901	0.320493	0.53135	0.790875
		7	0.827773	0.482128	0.998198	0.0400616	0.470688	0.962963	0.669374	0.495428	0.994595	0.0677966	0.477096	0.93617
		8	0.788419	0.492103	0.998198	0.0585516	0.475536	0.974359	0.674154	0.528678	0.922523	0.191063	0.493732	0.742515
		9	0.805322	0.468828	0.998198	0.0154083	0.464376	0.909091	0.676661	0.540316	0.947748	0.191063	0.500476	0.810458
		10	0.792062	0.47714	0.998198	0.0308166	0.468301	0.952381	0.684817	0.565254	0.900901	0.27735	0.515996	0.765957
		ave	0.800±0.022	0.482±0.020	0.997±0.002	0.042±0.039	0.471±0.010	0.928±0.049	0667±0.018	0.536±0.039	0.920±0.064	0.208±0.119	0.500±0.022	0.797±0.088	1.03335e-07
	Probability threshold 0.5
		ImageNet							Scratch
		k	AUC	Accuracy	Sensitivity	Specificity	PPV	NPV	AUC	Accuracy	Sensitivity	Specificity	PPV	NPV	p-value
	VGG16	1	0.7693	0.69	0.76	0.62	0.666667	0.72093	0.6458	0.62	0.76	0.48	0.59375	0.666667
		2	0.7762	0.71	0.85	0.57	0.664062	0.791667	0.6218	0.585	0.71	0.46	0.568	0.613333
		3	0.7334	0.665	0.73	0.6	0.646018	0.689655	0.7358	0.67	0.74	0.6	0.649123	0.697674
		4	0.7767	0.7	0.79	0.61	0.669492	0.743902	0.6578	0.635	0.76	0.51	0.608	0.68
		5	0.7355	0.65	0.86	0.44	0.605634	0.758621	0.6883	0.635	0.68	0.59	0.623853	0.648352
		6	0.7261	0.63	0.7	0.56	0.614035	0.651163	0.6324	0.595	0.69	0.5	0.579832	0.617284
		7	0.7513	0.695	0.84	0.55	0.651163	0.774648	0.7051	0.675	0.87	0.48	0.625899	0.786885
		8	0.7208	0.615	0.81	0.42	0.582734	0.688525	0.6804	0.665	0.86	0.47	0.618705	0.770492
		9	0.7329	0.695	0.84	0.55	0.651163	0.774648	0.6208	0.61	0.77	0.45	0.583333	0.661765
		10	0.713	0.66	0.77	0.55	0.631148	0.705128	0.6384	0.6	0.71	0.49	0.581967	0.628205
		ave	0.744±0.022	0.671±0.03	0.795±0.052	0.547±0.064	0.638±0.028	0.73±0.044	0.663±0.037	0.629±0.031	0.755±0.062	0.503±0.049	0.603±0.025	0.677±0.057	0.000239088
	VGG19	1	0.771	0.685	0.8	0.57	0.650407	0.74026	0.6258	0.6	0.73	0.47	0.579365	0.635135
		2	0.7882	0.695	0.84	0.55	0.651163	0.774648	0.6936	0.65	0.73	0.57	0.62931	0.678571
		3	0.7815	0.69	0.82	0.56	0.650794	0.756757	0.7793	0.69	0.82	0.56	0.650794	0.756757
		4	0.76375	0.7	0.86	0.54	0.651515	0.794118	0.697	0.65	0.79	0.51	0.617188	0.708333
		5	0.792	0.65	0.95	0.35	0.59375	0.875	0.6904	0.65	0.71	0.59	0.633929	0.670455
		6	0.7927	0.72	0.89	0.55	0.664179	0.833333	0.6747	0.625	0.66	0.59	0.616822	0.634409
		7	0.7507	0.725	0.84	0.61	0.682927	0.792208	0.6239	0.595	0.78	0.41	0.569343	0.650794
		8	0.7816	0.68	0.95	0.41	0.616883	0.891304	0.7141	0.675	0.8	0.55	0.64	0.733333
		9	0.7846	0.69	0.83	0.55	0.648438	0.763889	0.6134	0.58	0.66	0.5	0.568966	0.595238
		10	0.8027	0.69	0.9	0.48	0.633803	0.827586	0.6352	0.6	0.68	0.52	0.586207	0.619048
		ave	0.781±0.015	0.692±0.02	0.868±0.05	0.517±0.076	0.644±0.023	0.805±0.048	0.675±0.049	0.632±0.035	0.736±0.056	0.527±0.054	0.609±0.029	0.668±0.049	5.65838e-05
	ResNet50	1	0.7698	0.645	0.9	0.39	0.596026	0.795918	0.6375	0.6	0.79	0.41	0.572464	0.66129
		2	0.7128	0.635	0.71	0.56	0.617391	0.658824	0.6421	0.625	0.65	0.6	0.619048	0.631579
		3	0.7427	0.665	0.76	0.57	0.638655	0.703704	0.6315	0.56	0.83	0.29	0.538961	0.630435
		4	0.7576	0.695	0.78	0.61	0.666667	0.73494	0.6347	0.58	0.62	0.54	0.574074	0.586957
		5	0.7737	0.735	0.75	0.72	0.728155	0.742268	0.6361	0.605	0.51	0.7	0.62963	0.588235
		6	0.7786	0.675	0.85	0.5	0.62963	0.769231	0.6436	0.6	0.76	0.44	0.575758	0.647059
		7	0.7328	0.67	0.76	0.58	0.644068	0.707317	0.6576	0.545	0.97	0.12	0.524324	0.8
		8	0.7646	0.7	0.82	0.58	0.66129	0.763158	0.6592	0.525	0.99	0.06	0.512953	0.857143
		9	0.7501	0.675	0.79	0.56	0.642276	0.727273	0.6282	0.55	0.9	0.2	0.529412	0.666667
		10	0.8001	0.71	0.69	0.73	0.71875	0.701923	0.6362	0.575	0.53	0.62	0.582418	0.568807
		ave	0.758±0.024	0.68±0.029	0.781±0.06	0.58±0.093	0.654±0.04	0.73±0.038	0.641±0.01	0.576±0.03	0.755±0.164	0.398±0.211	0.566±0.037	0.664±0.089	0.0360948
	ResNet152	1	0.5709	0.498753	0.995025	0	0.498753	0	0.6292	0.498753	0.995025	0	0.498753	0
		2	0.6027	0.498753	0.995025	0	0.498753	0	0.62345	0.498753	0.995025	0	0.498753	0
		3	0.6191	0.498753	0.995025	0	0.498753	0	0.6376	0.528678	0.995025	0.0597015	0.514139	0.923077
		4	0.6195	0.498753	0.995025	0	0.498753	0	0.6453	0.498753	0.995025	0	0.498753	0
		5	0.6357	0.498753	0.995025	0	0.498753	0	0.6239	0.573566	0.975124	0.169154	0.539945	0.871795
		6	0.6418	0.498753	0.995025	0	0.498753	0	0.6014	0.498753	0.995025	0	0.498753	0
		7	0.5086	0.498753	0.995025	0	0.498753	0	0.6054	0.593516	0.776119	0.40796	0.567273	0.645669
		8	0.5704	0.498753	0.995025	0	0.498753	0	0.6172	0.498753	0.995025	0	0.498753	0
		9	0.6314	0.498753	0.995025	0	0.498753	0	0.6464	0.498753	0.995025	0	0.498753	0
		10	0.5971	0.498753	0.995025	0	0.498753	0	0.6352	0.498753	0.995025	0	0.498753	0
		ave	0.600±0.041	0.499±0.000	0.995±0.000	0.000±0.000	0.499±0.499	0.000±0.000	0.627±0.15	0.519±0.036	0.971±0.069	0064±0.133	0.511±0.024	0.244±0.390	0.0251971
	ViT_small_patch32	1	0.828854	0.631754	0.944144	0.363636	0.559232	0.883895	0.65607	0.595179	0.810811	0.409861	0.540216	0.716981
		2	0.797778	0.723192	0.814414	0.644068	0.661786	0.802303	0.669341	0.620116	0.594595	0.640986	0.586146	0.648986
		3	0.829077	0.723192	0.846847	0.616333	0.653686	0.824742	0.668416	0.623441	0.634234	0.613251	0.583748	0.66223
		4	0.75858	0.538653	0.954955	0.181818	0.499529	0.825175	0.653173	0.613466	0.616216	0.610169	0.57479	0.650246
		5	0.752273	0.490441	0.983784	0.0677966	0.47437	0.830189	0.701698	0.658354	0.637838	0.674884	0.626549	0.685446
		6	0.801555	0.631754	0.922523	0.382126	0.560789	0.852234	0.652293	0.611804	0.58018	0.637904	0.578097	0.639876
		7	0.779995	0.611804	0.954955	0.317411	0.544707	0.891775	0.657742	0.563591	0.861261	0.308166	0.515642	0.722022
		8	0.799583	0.611804	0.983784	0.292758	0.543284	0.954774	0.667034	0.571904	0.836036	0.345146	0.521935	0.711111
		9	0.812486	0.620116	0.962162	0.326656	0.549949	0.909871	0.706567	0.616791	0.872072	0.397535	0.553143	0.784195
		10	0.834648	0.532003	0.983784	0.144838	0.495913	0.912621	0.706567	0.658354	0.781982	0.551618	0.598621	0.74739
		ave	0.799±0.028	0.611±0.076	0.935±0.059	0.0334±0.186	0.554±0.062	0.869±0.049	0.674±0.022	0.613±0.031	0.723±0.120	0.519±0.139	0.568±0.035	0.697±0.048	5.06017e-07
	ViT_large_patch32	1	0.830659	0.600166	0.98018	0.274268	0.535961	0.941799	0.644672	0.550291	0.0864865	0.946071	0.578313	0.547725
		2	0.76531	0.646717	0.900901	0.428351	0.574053	0.834835	0.668661	0.575229	0.209009	0.887519	0.613757	0.567488
		3	0.804653	0.583541	0.969369	0.252696	0.525904	0.906077	0.631357	0.565254	0.190991	0.884438	0.585635	0.561095
		4	0.781009	0.536991	0.987387	0.151002	0.498635	0.933333	0.671647	0.618454	0.774775	0.483821	0.562092	0.715262
		5	0.782625	0.575229	0.976577	0.231125	0.520653	0.920245	0.661363	0.523691	0.944144	0.163328	0.491097	0.773723
		6	0.822938	0.558603	0.98018	0.197227	0.510798	0.920863	0.688695	0.633416	0.457658	0.782743	0.643038	0.627936
		7	0.827773	0.581879	0.972973	0.246533	0.524781	0.914286	0.669374	0.593516	0.821622	0.397535	0.538371	0.722689
		8	0.788419	0.590191	0.958559	0.274268	0.530409	0.885572	0.674154	0.636741	0.547748	0.711864	0.619145	0.647966
		9	0.805322	0.558603	0.98018	0.197227	0.510798	0.920863	0.676661	0.633416	0.486486	0.758089	0.632319	0.633205
		10	0.792062	0.575229	0.972973	0.234206	0.520733	0.91018	0.684817	0.618454	0.353153	0.844376	0.659933	0.60419
		ave	0.800±0.022	0.581±0.029	0.968±0.025	0.249±0.074	0.525±0.020	0.909±0.030	0.667±0.018	0.595±0.040	0.487±0.289	0.686±0.289	0.592±0.052	0.640±0.076	1.03335e-07
	Probability threshold 0.7
		ImageNet							Scratch
		k	AUC	Accuracy	Sensitivity	Specificity	PPV	NPV	AUC	Accuracy	Sensitivity	Specificity	PPV	NPV	p-value
	VGG16	1	0.7693	0.675	0.55	0.8	0.733333	0.64	0.6458	0.595	0.48	0.71	0.623377	0.577236
		2	0.7762	0.695	0.64	0.75	0.719101	0.675676	0.6218	0.56	0.43	0.69	0.581081	0.547619
		3	0.7334	0.64	0.54	0.74	0.675	0.616667	0.7358	0.64	0.54	0.74	0.675	0.616667
		4	0.7767	0.685	0.61	0.76	0.717647	0.66087	0.6578	0.58	0.43	0.73	0.614286	0.561538
		5	0.7355	0.675	0.74	0.61	0.654867	0.701149	0.6883	0.615	0.41	0.82	0.694915	0.58156
		6	0.7261	0.67	0.58	0.76	0.707317	0.644068	0.6324	0.56	0.38	0.74	0.59375	0.544118
		7	0.7513	0.675	0.62	0.73	0.696629	0.657658	0.7051	0.64	0.65	0.63	0.637255	0.642857
		8	0.7208	0.645	0.61	0.68	0.655914	0.635514	0.6804	0.61	0.58	0.64	0.617021	0.603774
		9	0.7329	0.675	0.64	0.71	0.688172	0.663551	0.6208	0.55	0.46	0.64	0.560976	0.542373
		10	0.713	0.615	0.58	0.65	0.623656	0.607477	0.6384	0.6	0.44	0.76	0.647059	0.575758
		ave	0.744±0.022	0.665±0.023	0.611±0.054	0.719±0.054	0.687±0.033	0.65±0.026	0.663±0.037	0.595±0.031	0.48±0.08	0.71±0.058	0.624±0.039	0.579±0.032	0.000239088
	VGG19	1	0.771	0.705	0.66	0.75	0.725275	0.688073	0.6258	0.56	0.44	0.68	0.578947	0.548387
		2	0.7882	0.715	0.72	0.71	0.712871	0.717172	0.6936	0.6	0.49	0.71	0.628205	0.581967
		3	0.7815	0.72	0.73	0.71	0.715686	0.72449	0.7793	0.715	0.72	0.71	0.712871	0.717172
		4	0.76375	0.7	0.73	0.67	0.688679	0.712766	0.697	0.62	0.51	0.73	0.653846	0.598361
		5	0.792	0.72	0.88	0.56	0.666667	0.823529	0.6904	0.62	0.54	0.7	0.642857	0.603448
		6	0.7927	0.75	0.74	0.76	0.755102	0.745098	0.6747	0.575	0.39	0.76	0.619048	0.554745
		7	0.7507	0.67	0.64	0.7	0.680851	0.660377	0.6239	0.57	0.49	0.65	0.583333	0.560345
		8	0.7816	0.7	0.82	0.58	0.66129	0.763158	0.7141	0.625	0.5	0.75	0.666667	0.6
		9	0.7846	0.71	0.72	0.7	0.705882	0.714286	0.6134	0.57	0.41	0.73	0.602941	0.55303
		10	0.8027	0.745	0.78	0.71	0.728972	0.763441	0.6352	0.59	0.38	0.8	0.655172	0.56338
		ave	0.781±0.015	0.714±0.022	0.742±0.067	0.685±0.062	0.704±0.028	0.731±0.043	0.675±0.049	0.604±0.043	0.487±0.093	0.722±0.04	0.634±0.039	0.588±0.047	5.65838e-05
	ResNet	1	0.7698	0.69	0.59	0.79	0.7375	0.658333	0.6375	0.52	0.15	0.89	0.576923	0.511494
		2	0.7128	0.625	0.4	0.85	0.727273	0.586207	0.6421	0.56	0.28	0.84	0.636364	0.538462
		3	0.7427	0.675	0.6	0.75	0.705882	0.652174	0.6315	0.595	0.38	0.81	0.666667	0.566434
		4	0.7576	0.67	0.58	0.76	0.707317	0.644068	0.6347	0.545	0.2	0.89	0.645161	0.526627
		5	0.7737	0.65	0.49	0.81	0.720588	0.613636	0.6361	0.505	0.09	0.92	0.529412	0.502732
		6	0.7786	0.69	0.61	0.77	0.72619	0.663793	0.6436	0.535	0.21	0.86	0.6	0.521212
		7	0.7328	0.67	0.61	0.73	0.693182	0.651786	0.6576	0.555	0.3	0.81	0.612245	0.536424
		8	0.7646	0.69	0.68	0.7	0.693878	0.686275	0.6592	0.565	0.29	0.84	0.644444	0.541935
		9	0.7501	0.665	0.56	0.77	0.708861	0.636364	0.6282	0.555	0.29	0.82	0.617021	0.535948
		10	0.8001	0.645	0.42	0.87	0.763636	0.6	0.6362	0.515	0.15	0.88	0.555556	0.508671
		ave	0.758±0.024	0.667±0.021	0.554±0.085	0.78±0.049	0.718±0.02	0.639±0.029	0.641±0.01	0.545±0.026	0.234±0.084	0.856±0.036	0.608±0.041	0.529±0.018	0.0360948
	ResNet 152	1	0.5709	0.498753	0	0.995025	0	0.498753	0.6292	0.498753	0	0.995025	0	0.498753
		2	0.6027	0.498753	0	0.995025	0	0.498753	0.62345	0.498753	0	0.995025	0	0.498753
		3	0.6191	0.498753	0	0.995025	0	0.498753	0.6376	0.498753	0	0.995025	0	0.498753
		4	0.6195	0.548628	0.427861	0.666667	0.562092	0.538153	0.6453	0.498753	0	0.995025	0	0.498753
		5	0.6357	0.498753	0	0.995025	0	0.498753	0.6239	0.498753	0	0.995025	0	0.498753
		6	0.6418	0.498753	0	0.995025	0	0.498753	0.6014	0.498753	0	0.995025	0	0.498753
		7	0.5086	0.498753	0	0.995025	0	0.498753	0.6054	0.498753	0	0.995025	0	0.498753
		8	0.5704	0.498753	0	0.995025	0	0.498753	0.6172	0.498753	0	0.995025	0	0.498753
		9	0.6314	0.498753	0	0.995025	0	0.498753	0.6464	0.498753	0	0.995025	0	0.498753
		10	0.5971	0.498753	0	0.995025	0	0.498753	0.6352	0.498753	0	0.995025	0	0.498753
		ave	0.600±0.041	0.504±0.016	0.043±0.135	0.962±0.104	0.056±0.178	0.503±0.012	0.627±0.014	0.499±0.000	0.000±0.000	0.995±0.000	0.000±0.000	0.499±0.000	0.0251971
	ViT_small_patch32	1	0.828854	0.751455	0.727928	0.770416	0.730561	0.768049	0.65607	0.560266	0.111712	0.942989	0.626263	0.553846
		2	0.797778	0.689942	0.461261	0.884438	0.773414	0.657503	0.669341	0.575229	0.172973	0.918336	0.644295	0.564929
		3	0.829077	0.724855	0.493694	0.921418	0.843077	0.680319	0.668416	0.596841	0.263063	0.881356	0.654709	0.583078
		4	0.75858	0.643392	0.861261	0.456086	0.575211	0.793566	0.653173	0.571904	0.172973	0.912173	0.627451	0.563273
		5	0.752273	0.620116	0.911712	0.3698	0.553005	0.83045	0.701698	0.585204	0.162162	0.946071	0.72	0.569045
		6	0.801555	0.724855	0.756757	0.696456	0.680713	0.770017	0.652293	0.556941	0.162162	0.893683	0.566038	0.555024
		7	0.779995	0.699917	0.825225	0.59168	0.633472	0.798337	0.657742	0.593516	0.371171	0.782743	0.59366	0.592765
		8	0.799583	0.718204	0.854054	0.600924	0.646658	0.828025	0.667034	0.631754	0.464865	0.773498	0.637037	0.628285
		9	0.812486	0.739817	0.781982	0.702619	0.692185	0.790295	0.706567	0.635079	0.418018	0.819723	0.664756	0.622222
		10	0.834648	0.699917	0.92973	0.502311	0.615018	0.893151	0.706567	0.605154	0.266667	0.893683	0.682028	0.587639
		ave	0.799±0.029	0.701±0.041	0.760±0.162	0.650±0.180	0.674±0.090	0.781±0.070	0.674±0.022	0.591±0.027	0.257±0.123	0.876±0.063	0.642±0.043	0.582±0.026	5.06017e-07
	ViT_large_patch32	1	0.830659	0.751455	0.821622	0.690293	0.694064	0.819013	0.644672	0.536991	0	0.995378	0	0.537885
		2	0.76531	0.708229	0.562162	0.832049	0.741093	0.689655	0.668661	0.538653	0.0108108	0.989214	0.461538	0.539043
		3	0.804653	0.706567	0.8	0.625578	0.646288	0.7853	0.631357	0.541978	0.0324324	0.976888	0.545455	0.541418
		4	0.781009	0.658354	0.861261	0.483821	0.587946	0.803069	0.671647	0.555278	0.169369	0.884438	0.556213	0.554589
		5	0.782625	0.696592	0.828829	0.582435	0.629275	0.799154	0.661363	0.608479	0.590991	0.622496	0.572426	0.640254
		6	0.822938	0.691604	0.828829	0.57319	0.624152	0.796574	0.688695	0.541978	0.0720721	0.942989	0.519481	0.543035
		7	0.827773	0.724855	0.828829	0.634823	0.659971	0.812623	0.669374	0.611804	0.367568	0.819723	0.635514	0.602492
		8	0.788419	0.704904	0.803604	0.619414	0.643579	0.786693	0.674154	0.555278	0.0972973	0.946071	0.606742	0.550673
		9	0.805322	0.704904	0.83964	0.588598	0.635744	0.81104	0.676661	0.543641	0.0504505	0.964561	0.54902	0.542931
		10	0.792062	0.706567	0.807207	0.619414	0.644604	0.789784	0.684817	0.551953	0.0756757	0.958398	0.608696	0.548018
		ave	0.800±0.022	0.705±0.024	0.798	0.085	0.625±0.090	0.651±0.042	0.789±0.037	0.667±0.018	0.559±0.028	0.147±0.189	0.910±0.114	0.560±0.034	0

## Sheet: Supple Table 4
Supplementary Table 4. Performances in 3rd external replication set (Set D) for respective learning methods, CNN algorithms and probability thresholds
	Probability threshold 0.3
		ImageNet							Scratch
		k	AUC	Accuracy	Sensitivity	Specificity	PPV	NPV	AUC	Accuracy	Sensitivity	Specificity	PPV	NPV	p-value
	VGG16	1	0.814692	0.562396	0.98917	0.197531	0.513109	0.955224	0.616727	0.487521	0.98917	0.058642	0.47323	0.863636
		2	0.774301	0.532446	0.99278	0.138889	0.49639	0.957447	0.607668	0.485857	0.98917	0.0555556	0.472414	0.857143
		3	0.802636	0.537438	1	0.141975	0.499099	1	0.802636	0.537438	1	0.141975	0.499099	1
		4	0.841857	0.55574	1	0.175926	0.509191	1	0.622058	0.497504	0.98556	0.0802469	0.478109	0.866667
		5	0.8075	0.544093	0.99278	0.160494	0.502742	0.962963	0.658544	0.490849	0.974729	0.0771605	0.474517	0.78125
		6	0.818715	0.577371	0.981949	0.231481	0.522073	0.9375	0.609117	0.492512	0.98556	0.0709877	0.47561	0.851852
		7	0.780391	0.579035	0.98556	0.231481	0.522989	0.949367	0.64797	0.472546	0.98917	0.0308642	0.465986	0.769231
		8	0.793644	0.502496	0.99639	0.0802469	0.480836	0.962963	0.657095	0.499168	0.98556	0.0833333	0.478947	0.870968
		9	0.764106	0.524126	1	0.117284	0.492007	1	0.594487	0.467554	0.99278	0.0185185	0.463744	0.75
		10	0.788419	0.515807	1	0.101852	0.487676	1	0.640594	0.492512	0.98917	0.0679012	0.475694	0.88
		ave	0.799±0.023	0.543±0.024	0.994±0.006	0.158±0.049	0.503±0.013	0.973±0.023	0.646±0.059	0.492±0.018	0.988±0.006	0.069±0.032	0.476±0.009	0.849±0.068	9.59758e-10
	VGG19	1	0.81438	0.489185	1	0.0524691	0.474315	1	0.632515	0.499168	0.98556	0.0833333	0.478947	0.870968
		2	0.808943	0.515807	1	0.101852	0.487676	1	0.656299	0.507488	0.981949	0.101852	0.483126	0.868421
		3	0.853195	0.570715	0.99639	0.20679	0.517824	0.985294	0.853195	0.570715	0.99639	0.20679	0.517824	0.985294
		4	0.805801	0.542429	0.98917	0.160494	0.501832	0.945455	0.621373	0.484193	0.99278	0.0493827	0.471698	0.888889
		5	0.767616	0.479201	1	0.0339506	0.469492	1	0.650544	0.502496	0.978339	0.095679	0.480496	0.837838
		6	0.832074	0.595674	0.98917	0.259259	0.533074	0.965517	0.662254	0.519135	0.978339	0.126543	0.48917	0.87234
		7	0.769365	0.510815	0.99639	0.095679	0.485062	0.96875	0.615	0.475874	0.98917	0.037037	0.467577	0.8
		8	0.809979	0.514143	0.99639	0.101852	0.486772	0.970588	0.622064	0.489185	0.98917	0.0617284	0.474048	0.869565
		9	0.80784	0.509151	0.99639	0.0925926	0.484211	0.967742	0.62846	0.494176	0.971119	0.0864198	0.476106	0.777778
		10	0.824776	0.502496	1	0.0771605	0.480903	1	0.637452	0.484193	0.98917	0.0524691	0.471601	0.85
		ave	0.809±0.026	0.523±0.034	0.996±0.004	0.118±0.067	0.492±0.019	0.98±0.018	0.658±0.070	0.503±0.026	0.985±0.007	0.09±0.047	0.481±0.014	0.862±0.053	8.1247e-06
	ResNet	1	0.706523	0.505824	0.971119	0.108025	0.482079	0.813953	0.560904	0.464226	1	0.00617284	0.462437	1
		2	0.782714	0.584027	0.956679	0.265432	0.526839	0.877551	0.60135	0.500832	0.963899	0.104938	0.479354	0.772727
		3	0.820163	0.663894	0.956679	0.41358	0.582418	0.917808	0.540458	0.470882	1	0.0185185	0.465546	1
		4	0.794814	0.618968	0.942238	0.342593	0.550633	0.874016	0.628504	0.477537	0.99278	0.037037	0.468484	0.857143
		5	0.816564	0.687188	0.888087	0.515432	0.610422	0.843434	0.607323	0.494176	0.974729	0.0833333	0.47619	0.794118
		6	0.803182	0.635607	0.953069	0.364198	0.561702	0.900763	0.59364	0.464226	1	0.00617284	0.462437	1
		7	0.819506	0.605657	0.971119	0.29321	0.540161	0.92233	0.572447	0.460899	1	0	0.460899	0
		8	0.805199	0.633943	0.971119	0.345679	0.559252	0.933333	0.565673	0.460899	1	0	0.460899	0
		9	0.774435	0.590682	0.956679	0.277778	0.531062	0.882353	0.538318	0.467554	0.99639	0.0154321	0.463866	0.833333
		10	0.801645	0.697171	0.891697	0.530864	0.619048	0.851485	0.610532	0.472546	0.98917	0.0308642	0.465986	0.769231
		ave	0.792±0.034	0.622±0.053	0.946±0.029	0.346±0.118	0.556±0.039	0.882±0.036	0.582±0.031	0.473±0.013	0.992±0.012	0.03±0.034	0.467±0.006	0.703±0.382	2.73183e-08
	ResNet 152	1	0.596693	0.460515	0.998198	0	0.460515	0	0.600793	0.460515	0.998198	0	0.460515	0
		2	0.616866	0.460515	0.998198	0	0.460515	0	0.586743	0.460515	0.998198	0	0.460515	0
		3	0.632766	0.460515	0.998198	0	0.460515	0	0.608147	0.460515	0.998198	0	0.460515	0
		4	0.591662	0.460515	0.998198	0	0.460515	0	0.616883	0.460515	0.998198	0	0.460515	0
		5	0.570386	0.460515	0.998198	0	0.460515	0	0.605016	0.460515	0.998198	0	0.460515	0
		6	0.639045	0.460515	0.998198	0	0.460515	0	0.588058	0.460515	0.998198	0	0.460515	0
		7	0.581138	0.460515	0.998198	0	0.460515	0	0.607078	0.460515	0.998198	0	0.460515	0
		8	0.564648	0.460515	0.998198	0	0.460515	0	0.594732	0.460515	0.998198	0	0.460515	0
		9	0.639067	0.460515	0.998198	0	0.460515	0	0.624136	0.460515	0.998198	0	0.460515	0
		10	0.631457	0.460515	0.998198	0	0.460515	0	0.621824	0.460515	0.998198	0	0.460515	0
		ave	0.606±0.029	0.461±0.000	0.998±0.000	0.000±0.000	0.461±0.000	0.000±0.000	0.605±0.012	0.461±0.000	0.998±0.000	0.000±0.000	0.461±0.000	0.000±0.000	0.457223
	ViT_small_patch32	1	0.828854	0.480466	0.994595	0.0400616	0.469787	0.896552	0.65607	0.460515	0.998198	0	0.460515	0
		2	0.797778	0.598504	0.965766	0.283513	0.535465	0.906404	0.669341	0.512053	0.972973	0.117103	0.485175	0.835165
		3	0.829077	0.568579	0.972973	0.22188	0.516746	0.90566	0.668416	0.512053	0.969369	0.120185	0.485122	0.821053
		4	0.75858	0.480466	0.998198	0.03698	0.46989	0.96	0.653173	0.528678	0.965766	0.154083	0.494009	0.840336
		5	0.752273	0.467165	0.998198	0.0123267	0.463598	0.888889	0.701698	0.528678	0.965766	0.154083	0.494009	0.840336
		6	0.801555	0.518703	0.987387	0.117103	0.488849	0.915663	0.652293	0.527016	0.958559	0.157165	0.493049	0.816
		7	0.779995	0.487116	0.994595	0.0523883	0.473008	0.918919	0.657742	0.47049	0.998198	0.01849	0.465155	0.923077
		8	0.799583	0.495428	0.990991	0.0708783	0.477016	0.901961	0.667034	0.472153	0.987387	0.0308166	0.46559	0.740741
		9	0.812486	0.503741	0.994595	0.0832049	0.481255	0.947368	0.706567	0.482128	0.983784	0.0523883	0.470284	0.790698
		10	0.834648	0.46384	0.998198	0.00616333	0.462052	0.8	0.706567	0.522028	0.983784	0.126348	0.490566	0.901099
		ave	0.799±0.029	0.506±0.044	0.990±0.011	0.092±0.091	0.484±0.024	0.904±0.043	0.674±0.022	0.502±0.027	0.978±0.014	0.093±0.061	0.480±0.012	0.751±0.269	5.06017e-07
	ViT_large_patch32	1	0.830659	0.483791	0.998198	0.0431433	0.471489	0.965517	0.644672	0.543641	0.886486	0.249615	0.502554	0.72
		2	0.76531	0.535328	0.990991	0.144838	0.497738	0.949495	0.668661	0.575229	0.861261	0.329738	0.523549	0.735395
		3	0.804653	0.480466	0.998198	0.03698	0.46989	0.96	0.631357	0.558603	0.8	0.35131	0.513295	0.672566
		4	0.781009	0.467165	0.998198	0.0123267	0.463598	0.888889	0.671647	0.500416	0.987387	0.0832049	0.47944	0.885246
		5	0.782625	0.467165	0.998198	0.0123267	0.463598	0.888889	0.661363	0.468828	0.998198	0.0154083	0.464376	0.909091
		6	0.822938	0.47049	0.994595	0.0215716	0.465038	0.823529	0.688695	0.588529	0.900901	0.320493	0.53135	0.790875
		7	0.827773	0.482128	0.998198	0.0400616	0.470688	0.962963	0.669374	0.495428	0.994595	0.0677966	0.477096	0.93617
		8	0.788419	0.492103	0.998198	0.0585516	0.475536	0.974359	0.674154	0.528678	0.922523	0.191063	0.493732	0.742515
		9	0.805322	0.468828	0.998198	0.0154083	0.464376	0.909091	0.676661	0.540316	0.947748	0.191063	0.500476	0.810458
		10	0.792062	0.47714	0.998198	0.0308166	0.468301	0.952381	0.684817	0.565254	0.900901	0.27735	0.515996	0.765957
		ave	0.800±0.022	0.482±0.020	0.977±0.002	0.042±0.039	0.471±0.010	0.928±0.049	0.667±0.017	0.536±0.038	0.920±0.064	0.208±0.119	0.500±0.022	0.797±0.088	1.03335e-07
	Probability threshold 0.5
		ImageNet							Scratch
		k	AUC	Accuracy	Sensitivity	Specificity	PPV	NPV	AUC	Accuracy	Sensitivity	Specificity	PPV	NPV	p-value
	VGG16	1	0.814692	0.637271	0.953069	0.367284	0.5629	0.901515	0.616727	0.540765	0.913357	0.222222	0.50099	0.75
		2	0.774301	0.602329	0.967509	0.290123	0.538153	0.912621	0.607668	0.559068	0.833935	0.324074	0.513333	0.695364
		3	0.802636	0.569052	0.98556	0.212963	0.517045	0.945205	0.802636	0.569052	0.98556	0.212963	0.517045	0.945205
		4	0.841857	0.615641	0.978339	0.305556	0.546371	0.942857	0.622058	0.554077	0.895307	0.262346	0.50924	0.745614
		5	0.8075	0.575707	0.978339	0.231481	0.521154	0.925926	0.658544	0.552413	0.913357	0.243827	0.508032	0.76699
		6	0.818715	0.630616	0.949458	0.358025	0.558386	0.892308	0.609117	0.560732	0.823105	0.33642	0.514673	0.689873
		7	0.780391	0.645591	0.960289	0.376543	0.568376	0.917293	0.64797	0.510815	0.960289	0.126543	0.484517	0.788462
		8	0.793644	0.575707	0.98556	0.225309	0.520992	0.948052	0.657095	0.550749	0.898917	0.253086	0.507128	0.745455
		9	0.764106	0.572379	0.98917	0.216049	0.518939	0.958904	0.594487	0.545757	0.870036	0.268519	0.504184	0.707317
		10	0.788419	0.570715	0.99639	0.20679	0.517824	0.985294	0.640594	0.584027	0.815884	0.385802	0.531765	0.710227
		ave	0.799±0.023	0.6±0.031	0.974±0.016	0.279±0.069	0.537±0.021	0.933±0.028	0.646±0.059	0.553±0.019	0.891±0.057	0.264±0.073	0.509±0.012	0.754±0.074	9.59758e-10
	VGG19	1	0.81438	0.545757	0.99278	0.16358	0.503663	0.963636	0.632515	0.569052	0.815884	0.358025	0.520737	0.694611
		2	0.808943	0.572379	0.98917	0.216049	0.518939	0.958904	0.656299	0.559068	0.888087	0.277778	0.5125	0.743802
		3	0.853195	0.638935	0.981949	0.345679	0.561983	0.957265	0.853195	0.638935	0.981949	0.345679	0.561983	0.957265
		4	0.805801	0.612313	0.963899	0.311728	0.544898	0.90991	0.621373	0.529118	0.931408	0.185185	0.494253	0.759494
		5	0.767616	0.509151	1	0.0895062	0.484266	1	0.650544	0.544093	0.906137	0.234568	0.503006	0.745098
		6	0.832074	0.678869	0.931408	0.462963	0.597222	0.887574	0.662254	0.575707	0.859206	0.333333	0.524229	0.734694
		7	0.769365	0.544093	0.981949	0.169753	0.502773	0.916667	0.615	0.542429	0.870036	0.262346	0.502083	0.702479
		8	0.809979	0.574043	0.978339	0.228395	0.520154	0.925	0.622064	0.524126	0.953069	0.157407	0.49162	0.796875
		9	0.80784	0.550749	0.98556	0.179012	0.506494	0.935484	0.62846	0.575707	0.776173	0.404321	0.526961	0.678756
		10	0.824776	0.592346	0.98556	0.256173	0.531128	0.954023	0.637452	0.600666	0.801444	0.429012	0.545455	0.716495
		ave	0.809±0.026	0.582±0.050	0.979±0.019	0.242±0.108	0.527±0.033	0.941±0.032	0.658±0.070	0.566±0.035	0.878±0.067	0.299±0.091	0.518±0.023	0.753±0.08	8.1247e-06
	ResNet50	1	0.706523	0.62396	0.844765	0.435185	0.561151	0.766304	0.560904	0.532446	0.606498	0.469136	0.494118	0.582375
		2	0.782714	0.703827	0.870036	0.561728	0.629243	0.834862	0.60135	0.544093	0.703971	0.407407	0.503876	0.616822
		3	0.820163	0.733777	0.826715	0.654321	0.671554	0.815385	0.540458	0.485857	0.714801	0.290123	0.462617	0.543353
		4	0.794814	0.735441	0.826715	0.657407	0.673529	0.816092	0.628504	0.565724	0.703971	0.447531	0.52139	0.638767
		5	0.816564	0.740433	0.67509	0.796296	0.73913	0.741379	0.607323	0.567388	0.617329	0.524691	0.526154	0.615942
		6	0.803182	0.712146	0.797834	0.638889	0.653846	0.787072	0.59364	0.55574	0.68231	0.447531	0.513587	0.622318
		7	0.819506	0.710483	0.924188	0.527778	0.625917	0.890625	0.572447	0.477537	0.938628	0.0833333	0.466786	0.613636
		8	0.805199	0.708819	0.870036	0.570988	0.634211	0.837104	0.565673	0.477537	0.981949	0.0462963	0.468158	0.75
		9	0.774435	0.688852	0.859206	0.54321	0.61658	0.818605	0.538318	0.489185	0.830325	0.197531	0.469388	0.576577
		10	0.801645	0.727121	0.602888	0.833333	0.755656	0.710526	0.610532	0.562396	0.750903	0.401235	0.517413	0.653266
		ave	0.792±0.034	0.708±0.034	0.81±0.098	0.622±0.122	0.656±0.058	0.802±0.053	0.582±0.031	0.526±0.039	0.753±0.126	0.331±0.169	0.494±0.025	0.621±0.055	2.73183e-08
	ResNet152	1	0.596693	0.460515	0.998198	0	0.460515	0	0.600793	0.460515	0.998198	0	0.460515	0
		2	0.616866	0.460515	0.998198	0	0.460515	0	0.586743	0.460515	0.998198	0	0.460515	0
		3	0.632766	0.460515	0.998198	0	0.460515	0	0.608147	0.460515	0.998198	0	0.460515	0
		4	0.591662	0.460515	0.998198	0	0.460515	0	0.616883	0.460515	0.998198	0	0.460515	0
		5	0.570386	0.460515	0.998198	0	0.460515	0	0.605016	0.45719	0.958559	0.027735	0.457438	0.439024
		6	0.639045	0.460515	0.998198	0	0.460515	0	0.588058	0.460515	0.998198	0	0.460515	0
		7	0.581138	0.460515	0.998198	0	0.460515	0	0.607078	0.495428	0.897297	0.151002	0.474738	0.632258
		8	0.564648	0.460515	0.998198	0	0.460515	0	0.594732	0.460515	0.998198	0	0.460515	0
		9	0.639067	0.460515	0.998198	0	0.460515	0	0.624136	0.460515	0.998198	0	0.460515	0
		10	0.631457	0.460515	0.998198	0	0.460515	0	0.621824	0.460515	0.998198	0	0.460515	0
		ave	0.606±0.029	0.461±0.000	0.998±0.000	0.000±0.000	0.461±0.000	0.000±0.000	0.605±0.013	0.464±0.011	0.984±0.033	0.018±0.048	0.462±0.005	0.107±0.230	0.457223
	ViT_small_patch32	1	0.828854	0.631754	0.944144	0.363636	0.559232	0.883895	0.65607	0.595179	0.810811	0.409861	0.540216	0.716981
		2	0.797778	0.723192	0.814414	0.644068	0.661786	0.802303	0.669341	0.620116	0.594595	0.640986	0.586146	0.648986
		3	0.829077	0.723192	0.846847	0.616333	0.653686	0.824742	0.668416	0.623441	0.634234	0.613251	0.583748	0.66223
		4	0.75858	0.538653	0.954955	0.181818	0.499529	0.825175	0.653173	0.613466	0.616216	0.610169	0.57479	0.650246
		5	0.752273	0.490441	0.983784	0.0677966	0.47437	0.830189	0.701698	0.658354	0.637838	0.674884	0.626549	0.685446
		6	0.801555	0.631754	0.922523	0.382126	0.560789	0.852234	0.652293	0.611804	0.58018	0.637904	0.578097	0.639876
		7	0.779995	0.611804	0.954955	0.317411	0.544707	0.891775	0.657742	0.563591	0.861261	0.308166	0.515642	0.722022
		8	0.799583	0.611804	0.983784	0.292758	0.543284	0.954774	0.667034	0.571904	0.836036	0.345146	0.521935	0.711111
		9	0.812486	0.620116	0.962162	0.326656	0.549949	0.909871	0.706567	0.616791	0.872072	0.397535	0.553143	0.784195
		10	0.834648	0.532003	0.983784	0.144838	0.495913	0.912621	0.706567	0.658354	0.781982	0.551618	0.598621	0.74739
		ave	0.799±0.029	0.611±0.076	0.935±0.059	0.334±0.186	0.554±0.062	0.869±0.049	0.674±0.022	0.613±0.031	0.723±0.120	0.519±0.139	0.568±0.35	0.697±0.048	5.06017e-07
	ViT_large_patch32	1	0.830659	0.600166	0.98018	0.274268	0.535961	0.941799	0.644672	0.550291	0.0864865	0.946071	0.578313	0.547725
		2	0.76531	0.646717	0.900901	0.428351	0.574053	0.834835	0.668661	0.575229	0.209009	0.887519	0.613757	0.567488
		3	0.804653	0.583541	0.969369	0.252696	0.525904	0.906077	0.631357	0.565254	0.190991	0.884438	0.585635	0.561095
		4	0.781009	0.536991	0.987387	0.151002	0.498635	0.933333	0.671647	0.618454	0.774775	0.483821	0.562092	0.715262
		5	0.782625	0.575229	0.976577	0.231125	0.520653	0.920245	0.661363	0.523691	0.944144	0.163328	0.491097	0.773723
		6	0.822938	0.558603	0.98018	0.197227	0.510798	0.920863	0.688695	0.633416	0.457658	0.782743	0.643038	0.627936
		7	0.827773	0.581879	0.972973	0.246533	0.524781	0.914286	0.669374	0.593516	0.821622	0.397535	0.538371	0.722689
		8	0.788419	0.590191	0.958559	0.274268	0.530409	0.885572	0.674154	0.636741	0.547748	0.711864	0.619145	0.647966
		9	0.805322	0.558603	0.98018	0.197227	0.510798	0.920863	0.676661	0.633416	0.486486	0.758089	0.632319	0.633205
		10	0.792062	0.575229	0.972973	0.234206	0.520733	0.91018	0.684817	0.618454	0.353153	0.844376	0.659933	0.60419
		ave	0.800±0.022	0.581±0.029	0.968±0.025	0.249±0.074	0.525±0.020	0.909±0.030	0.667±0.017	0.595±0.040	0.487±0.289	0.686±0.255	0.592±0.052	0.640±0.076	1.03335e-07
	Probability threshold 0.7
		ImageNet							Scratch
		k	AUC	Accuracy	Sensitivity	Specificity	PPV	NPV	AUC	Accuracy	Sensitivity	Specificity	PPV	NPV	p-value
	VGG16	1	0.814692	0.702163	0.870036	0.558642	0.627604	0.834101	0.616727	0.575707	0.750903	0.425926	0.527919	0.666667
		2	0.774301	0.66223	0.927798	0.435185	0.584091	0.875776	0.607668	0.582363	0.574007	0.589506	0.544521	0.618123
		3	0.802636	0.618968	0.945848	0.339506	0.55042	0.88	0.802636	0.618968	0.945848	0.339506	0.55042	0.88
		4	0.841857	0.69218	0.927798	0.490741	0.609005	0.888268	0.622058	0.595674	0.725632	0.484568	0.546196	0.67382
		5	0.8075	0.610649	0.949458	0.320988	0.544513	0.881356	0.658544	0.620632	0.783394	0.481481	0.563636	0.722222
		6	0.818715	0.712146	0.880866	0.567901	0.635417	0.847926	0.609117	0.587354	0.563177	0.608025	0.551237	0.619497
		7	0.780391	0.680532	0.920578	0.475309	0.6	0.875	0.64797	0.570715	0.884477	0.302469	0.52017	0.753846
		8	0.793644	0.647255	0.927798	0.407407	0.572383	0.868421	0.657095	0.602329	0.779783	0.450617	0.548223	0.705314
		9	0.764106	0.612313	0.931408	0.339506	0.54661	0.852713	0.594487	0.585691	0.635379	0.54321	0.54321	0.635379
		10	0.788419	0.615641	0.967509	0.314815	0.546939	0.918919	0.640594	0.617304	0.527076	0.694444	0.595918	0.632022
		ave	0.799±0.023	0.655±0.038	0.925±0.028	0.425±0.091	0.582±0.033	0.872±0.022	0.646±0.059	0.596±0.017	0.717±0.133	0.492±0.115	0.549±0.019	0.691±0.077	9.59758e-10
	VGG19	1	0.81438	0.617304	0.949458	0.333333	0.549061	0.885246	0.632515	0.602329	0.552347	0.645062	0.570896	0.627628
		2	0.808943	0.65391	0.960289	0.391975	0.574514	0.92029	0.656299	0.610649	0.772563	0.472222	0.555844	0.708333
		3	0.853195	0.700499	0.942238	0.493827	0.614118	0.909091	0.853195	0.700499	0.942238	0.493827	0.614118	0.909091
		4	0.805801	0.667221	0.909747	0.459877	0.590164	0.856322	0.621373	0.569052	0.815884	0.358025	0.520737	0.694611
		5	0.767616	0.565724	0.98556	0.20679	0.515094	0.943662	0.650544	0.59401	0.787004	0.429012	0.540943	0.70202
		6	0.832074	0.763727	0.837545	0.700617	0.705167	0.834559	0.662254	0.617304	0.67509	0.567901	0.571865	0.671533
		7	0.769365	0.595674	0.942238	0.299383	0.534836	0.858407	0.615	0.590682	0.638989	0.549383	0.547988	0.640288
		8	0.809979	0.633943	0.931408	0.37963	0.562092	0.866197	0.622064	0.55574	0.841155	0.311728	0.510965	0.696552
		9	0.80784	0.63228	0.945848	0.364198	0.559829	0.887218	0.62846	0.600666	0.472924	0.709877	0.582222	0.611702
		10	0.824776	0.675541	0.938628	0.450617	0.593607	0.895706	0.637452	0.582363	0.425993	0.716049	0.561905	0.59335
		ave	0.809±0.026	0.651±0.053	0.934±0.037	0.408±0.126	0.58±0.05	0.886±0.031	0.658±0.070	0.602±0.037	0.692±0.16	0.525±0.132	0.558±0.028	0.686±0.084	8.1247e-06
	ResNet50	1	0.706523	0.663894	0.501805	0.802469	0.684729	0.653266	0.560904	0.540765	0.032491	0.975309	0.529412	0.541096
		2	0.782714	0.708819	0.606498	0.796296	0.717949	0.702997	0.60135	0.575707	0.31769	0.796296	0.571429	0.577181
		3	0.820163	0.748752	0.65704	0.82716	0.764706	0.738292	0.540458	0.55574	0.144404	0.907407	0.571429	0.553672
		4	0.794814	0.698835	0.530686	0.842593	0.742424	0.677419	0.628504	0.575707	0.209386	0.888889	0.617021	0.568047
		5	0.816564	0.700499	0.440433	0.92284	0.829932	0.65859	0.607323	0.559068	0.0902527	0.959877	0.657895	0.552398
		6	0.803182	0.718802	0.545126	0.867284	0.778351	0.690418	0.59364	0.559068	0.119134	0.935185	0.611111	0.553931
		7	0.819506	0.738769	0.740072	0.737654	0.706897	0.768489	0.572447	0.550749	0.0974729	0.938272	0.574468	0.548736
		8	0.805199	0.733777	0.65343	0.802469	0.738776	0.730337	0.565673	0.537438	0.0469314	0.95679	0.481481	0.54007
		9	0.774435	0.69218	0.592058	0.777778	0.694915	0.690411	0.538318	0.560732	0.137184	0.92284	0.603175	0.555762
		10	0.801645	0.648918	0.299639	0.947531	0.83	0.612774	0.610532	0.577371	0.238267	0.867284	0.605505	0.571138
		ave	0.792±0.034	0.705±0.03	0.557±0.118	0.832±0.062	0.749±0.049	0.692±0.043	0.582±0.031	0.559±0.013	0.143±0.084	0.915±0.051	0.582±0.047	0.556±0.012	2.73183e-08
	ResNet152	1	0.596693	0.538653	0	0.998459	0	0.538653	0.600793	0.538653	0	0.998459	0	0.538653
		2	0.616866	0.538653	0	0.998459	0	0.538653	0.586743	0.538653	0	0.998459	0	0.538653
		3	0.632766	0.538653	0	0.998459	0	0.538653	0.608147	0.538653	0	0.998459	0	0.538653
		4	0.591662	0.568579	0.464865	0.656394	0.536383	0.589212	0.616883	0.538653	0	0.998459	0	0.538653
		5	0.570386	0.538653	0	0.998459	0	0.538653	0.605016	0.538653	0	0.998459	0	0.538653
		6	0.639045	0.538653	0	0.998459	0	0.538653	0.588058	0.538653	0	0.998459	0	0.538653
		7	0.581138	0.538653	0	0.998459	0	0.538653	0.607078	0.538653	0	0.998459	0	0.538653
		8	0.564648	0.538653	0	0.998459	0	0.538653	0.594732	0.538653	0	0.998459	0	0.538653
		9	0.639067	0.538653	0	0.998459	0	0.538653	0.624136	0.538653	0	0.998459	0	0.538653
		10	0.631457	0.538653	0	0.998459	0	0.538653	0.621824	0.538653	0	0.998459	0	0.538653
		ave	0.606±0.029	0.542±0.009	0.046±0.147	0.964±0.108	0.054±0.170	0.544±0.016	0.605±0.013	0.539±0.000	0.000±0.000	0.998±0.000	0.000±0.000	0.539±0.000	0.457223
	ViT_small_patch32	1	0.828854	0.751455	0.727928	0.770416	0.730561	0.768049	0.65607	0.560266	0.111712	0.942989	0.626263	0.553846
		2	0.797778	0.689942	0.461261	0.884438	0.773414	0.657503	0.669341	0.575229	0.172973	0.918336	0.644295	0.564929
		3	0.829077	0.724855	0.493694	0.921418	0.843077	0.680319	0.668416	0.596841	0.263063	0.881356	0.654709	0.583078
		4	0.75858	0.643392	0.861261	0.456086	0.575211	0.793566	0.653173	0.571904	0.172973	0.912173	0.627451	0.563273
		5	0.752273	0.620116	0.911712	0.3698	0.553005	0.83045	0.701698	0.585204	0.162162	0.946071	0.72	0.569045
		6	0.801555	0.724855	0.756757	0.696456	0.680713	0.770017	0.652293	0.556941	0.162162	0.893683	0.566038	0.555024
		7	0.779995	0.699917	0.825225	0.59168	0.633472	0.798337	0.657742	0.593516	0.371171	0.782743	0.59366	0.592765
		8	0.799583	0.718204	0.854054	0.600924	0.646658	0.828025	0.667034	0.631754	0.464865	0.773498	0.637037	0.628285
		9	0.812486	0.739817	0.781982	0.702619	0.692185	0.790295	0.706567	0.635079	0.418018	0.819723	0.664756	0.622222
		10	0.834648	0.699917	0.92973	0.502311	0.615018	0.893151	0.706567	0.605154	0.266667	0.893683	0.682028	0.587639
		ave	0.799±0.029	0.701±0.041	0.760±0.162	0.650±0.180	0.674±0.090	0.781±0.069	0.674±0.022	0.591±0.027	0.257±0.123	0.876±0.063	0.642±0.043	0.582±0.026	5.06017e-07
	ViT_large_patch32	1	0.830659	0.751455	0.821622	0.690293	0.694064	0.819013	0.644672	0.536991	0	0.995378	0	0.537885
		2	0.76531	0.708229	0.562162	0.832049	0.741093	0.689655	0.668661	0.538653	0.0108108	0.989214	0.461538	0.539043
		3	0.804653	0.706567	0.8	0.625578	0.646288	0.7853	0.631357	0.541978	0.0324324	0.976888	0.545455	0.541418
		4	0.781009	0.658354	0.861261	0.483821	0.587946	0.803069	0.671647	0.555278	0.169369	0.884438	0.556213	0.554589
		5	0.782625	0.696592	0.828829	0.582435	0.629275	0.799154	0.661363	0.608479	0.590991	0.622496	0.572426	0.640254
		6	0.822938	0.691604	0.828829	0.57319	0.624152	0.796574	0.688695	0.541978	0.0720721	0.942989	0.519481	0.543035
		7	0.827773	0.724855	0.828829	0.634823	0.659971	0.812623	0.669374	0.611804	0.367568	0.819723	0.635514	0.602492
		8	0.788419	0.704904	0.803604	0.619414	0.643579	0.786693	0.674154	0.555278	0.0972973	0.946071	0.606742	0.550673
		9	0.805322	0.704904	0.83964	0.588598	0.635744	0.81104	0.676661	0.543641	0.0504505	0.964561	0.54902	0.542931
		10	0.792062	0.706567	0.807207	0.619414	0.644604	0.789784	0.684817	0.551953	0.0756757	0.958398	0.608696	0.548018
		ave	0.800±0.022	0.705±0.024	0.798±0.085	0.625±0.090	0.651±0.042	0.789±0.037	0.667±0.018	0.559±0.028	0.147±0.189	0.910±0.114	0.506±0.184	0.560±0.034	1.03335e-07

## Sheet: Supple Table 5
Supplementary Table 5. Performances in 4th external replication set (Set E) for respective learning methods, CNN algorithms and probability thresholds
	Probability threshold 0.3
		ImageNet							Scratch
		k	AUC	Accuracy	Sensitivity	Specificity	PPV	NPV	AUC	Accuracy	Sensitivity	Specificity	PPV	NPV	p-value	(p-value: 평균 auc간의 paired t-test )
	VGG16	1	0.9224	0.75	0.96	0.54	0.676056	0.931034	0.6636	0.5	1	0	0.5	0
		2	0.912	0.69	1	0.38	0.617284	1	0.6152	0.5	1	0	0.5	0
		3	0.9032	0.66	0.94	0.38	0.602564	0.863636	0.6068	0.5	1	0	0.5	0
		4	0.9056	0.79	0.92	0.66	0.730159	0.891892	0.6848	0.5	1	0	0.5	0
		5	0.9224	0.71	0.98	0.44	0.636364	0.956522	0.6336	0.51	1	0.02	0.505051	1
		6	0.9172	0.64	0.98	0.3	0.583333	0.9375	0.7424	0.55	0.98	0.12	0.526882	0.857143
		7	0.9252	0.65	0.96	0.34	0.592593	0.894737	0.6156	0.51	1	0.02	0.505051	1
		8	0.9312	0.65	0.98	0.32	0.590361	0.941176	0.73	0.52	1	0.04	0.510204	1
		9	0.9148	0.63	0.98	0.28	0.576471	0.933333	0.6832	0.5	1	0	0.5	0
		10	0.9148	0.61	0.98	0.24	0.563218	0.923077	0.6024	0.5	1	0	0.5	0
		ave	0.917±0.008	0.678±0.054	0.968±0.022	0.388±0.122	0.617±0.049	0.927±0.036	0.658±0.049	0.509±0.015	0.998±0.006	0.02±0.036	0.505±0.008	0.386±0.499	2.25798e-08
	VGG19	1	0.9088	0.6	1	0.2	0.555556	1	0.6112	0.5	0.98	0.02	0.5	0.5
		2	0.906	0.59	1	0.18	0.549451	1	0.624	0.5	1	0	0.5	0
		3	0.9036	0.58	0.98	0.18	0.544444	0.9	0.714	0.53	1	0.06	0.515464	1
		4	0.938	0.63	1	0.26	0.574713	1	0.644	0.52	0.94	0.1	0.51087	0.625
		5	0.9108	0.65	0.98	0.32	0.590361	0.941176	0.724	0.54	1	0.08	0.520833	1
		6	0.9048	0.61	1	0.22	0.561798	1	0.7508	0.56	0.98	0.14	0.532609	0.875
		7	0.8904	0.63	0.98	0.28	0.576471	0.933333	0.6932	0.56	1	0.12	0.531915	1
		8	0.8936	0.8	0.94	0.66	0.734375	0.916667	0.6132	0.5	1	0	0.5	0
		9	0.8772	0.57	1	0.14	0.537634	1	0.7684	0.56	1	0.12	0.531915	1
		10	0.9196	0.68	0.96	0.4	0.615385	0.909091	0.6184	0.51	0.96	0.06	0.505263	0.6
		ave	0.905±0.016	0.634±0.064	0.984±0.02	0.284±0.145	0.584±0.055	0.96±0.041	0.676±0.058	0.528±0.024	0.986±0.02	0.07±0.048	0.515±0.013	0.66±0.395	1.32892e-06
	ResNet50	1	0.624	0.52	1	0.04	0.510204	1	0.446	0.5	1	0	0.5	0
		2	0.866	0.6	0.98	0.22	0.556818	0.916667	0.632	0.5	1	0	0.5	0
		3	0.8028	0.54	0.98	0.1	0.521277	0.833333	0.6276	0.5	1	0	0.5	0
		4	0.8692	0.57	1	0.14	0.537634	1	0.4156	0.5	1	0	0.5	0
		5	0.8856	0.61	0.98	0.24	0.563218	0.923077	0.6252	0.52	1	0.04	0.510204	1
		6	0.8904	0.74	0.92	0.56	0.676471	0.875	0.63	0.5	1	0	0.5	0
		7	0.862	0.56	1	0.12	0.531915	1	0.5124	0.5	1	0	0.5	0
		8	0.8532	0.66	0.98	0.34	0.597561	0.944444	0.452	0.5	1	0	0.5	0
		9	0.8676	0.67	0.98	0.36	0.604938	0.947368	0.4328	0.5	1	0	0.5	0
		10	0.8556	0.58	1	0.16	0.543478	1	0.4388	0.5	1	0	0.5	0
		ave	0.838±0.075	0.605±0.064	0.982±0.023	0.228±0.147	0.564±0.047	0.944±0.055	0.521±0.091	0.502±0.006	1.0±0.0	0.004±0.012	0.501±0.003	0.1±0.316	3.15996e-06
	ResNet152	1	0.5172	0.497512	0.990099	0	0.497512	0	0.6076	0.497512	0.990099	0	0.497512	0
		2	0.5756	0.497512	0.990099	0	0.497512	0	0.6016	0.497512	0.990099	0	0.497512	0
		3	0.5076	0.497512	0.990099	0	0.497512	0	0.5956	0.497512	0.990099	0	0.497512	0
		4	0.5308	0.497512	0.990099	0	0.497512	0	0.5996	0.497512	0.990099	0	0.497512	0
		5	0.5272	0.497512	0.990099	0	0.497512	0	0.608	0.497512	0.990099	0	0.497512	0
		6	0.6144	0.497512	0.990099	0	0.497512	0	0.6324	0.497512	0.990099	0	0.497512	0
		7	0.6428	0.497512	0.990099	0	0.497512	0	0.6148	0.497512	0.990099	0	0.497512	0
		8	0.5364	0.497512	0.990099	0	0.497512	0	0.5616	0.497512	0.990099	0	0.497512	0
		9	0.5824	0.497512	0.990099	0	0.497512	0	0.6044	0.497512	0.990099	0	0.497512	0
		10	0.6864	0.497512	0.990099	0	0.497512	0	0.6104	0.497512	0.990099	0	0.497512	0
		ave	0.572±0.060	0.498±0.000	0.990±0.000	0.000±0.000	0.498±0.000	0.000±0.000	0.604±0.018	0.498±0.000	0.990±0.000	0.000±0.000	0.498±0.000	0.000±0.000	0.0481165
	ViT_small_patch32	1	0.8608	0.517413	0.990099	0.039604	0.507614	0.8	0.6772	0.497512	0.990099	0	0.497512	0
		2	0.8344	0.567164	0.990099	0.138614	0.534759	0.933333	0.6316	0.497512	0.990099	0	0.497512	0
		3	0.822	0.557214	0.990099	0.118812	0.529101	0.923077	0.5968	0.507463	0.990099	0.019802	0.502513	0.666667
		4	0.7832	0.567164	0.990099	0.138614	0.534759	0.933333	0.6416	0.507463	0.990099	0.019802	0.502513	0.666667
		5	0.782	0.527363	0.990099	0.0594059	0.512821	0.857143	0.6704	0.527363	0.990099	0.0594059	0.512821	0.857143
		6	0.8184	0.597015	0.970297	0.217822	0.553672	0.88	0.66	0.517413	0.990099	0.039604	0.507614	0.8
		7	0.82	0.676617	0.891089	0.455446	0.62069	0.807018	0.6732	0.497512	0.990099	0	0.497512	0
		8	0.8384	0.497512	0.990099	0	0.497512	0	0.6024	0.507463	0.990099	0.019802	0.502513	0.666667
		9	0.8556	0.577114	0.990099	0.158416	0.540541	0.941176	0.5816	0.497512	0.990099	0	0.497512	0
		10	0.8824	0.507463	0.990099	0.019802	0.502513	0.666667	0.698	0.507463	0.990099	0.019802	0.502513	0.666667
		ave	0.830±0.032	0.559±0.053	0.978±0.031	0.135±0.132	0.533±0.036	0.774±0.285	0.643±0.040	0.506±0.010	0.990±0.000	0.018±0.020	0.502±0.005	0.432±0.378	3.964e-07
	ViT_large_patch32	1	0.86	0.646766	0.970297	0.316832	0.586826	0.914286	0.5676	0.497512	0.970297	0.019802	0.497462	0.4
		2	0.8532	0.666667	0.970297	0.356436	0.601227	0.923077	0.6228	0.537313	0.990099	0.0792079	0.518135	0.888889
		3	0.8692	0.597015	0.990099	0.19802	0.552486	0.952381	0.578	0.537313	0.930693	0.138614	0.519337	0.666667
		4	0.8268	0.537313	0.990099	0.0792079	0.518135	0.888889	0.6868	0.507463	0.990099	0.019802	0.502513	0.666667
		5	0.828	0.577114	0.990099	0.158416	0.540541	0.941176	0.622	0.497512	0.990099	0	0.497512	0
		6	0.8436	0.517413	0.990099	0.039604	0.507614	0.8	0.624	0.527363	0.970297	0.0792079	0.513089	0.727273
		7	0.8444	0.517413	0.990099	0.039604	0.507614	0.8	0.6664	0.497512	0.990099	0	0.497512	0
		8	0.8692	0.606965	0.970297	0.237624	0.56	0.888889	0.59	0.507463	0.970297	0.039604	0.502564	0.571429
		9	0.846	0.527363	0.990099	0.0594059	0.512821	0.857143	0.608	0.517413	0.990099	0.039604	0.507614	0.8
		10	0.8408	0.547264	0.970297	0.118812	0.524064	0.8	0.6268	0.537313	0.990099	0.0792079	0.518135	0.888889
		ave	0.848±0.015	0.574±0.054	0.982±0.010	0.160±0.115	0.541±0.033	0.877±0.059	0.619±0.037	0.516±0.017	0.978±0.019	0.050±0.044	0.507±0.009	0.561±0.330	6.77132e-08
	Probability threshold 0.5
		ImageNet							Scratch
		k	AUC	Accuracy	Sensitivity	Specificity	PPV	NPV	AUC	Accuracy	Sensitivity	Specificity	PPV	NPV	p-value	(p-value: 평균 auc간의 paired t-test )
	VGG16	1	0.9224	0.86	0.92	0.8	0.821429	0.909091	0.6636	0.61	0.84	0.38	0.575342	0.703704
		2	0.912	0.72	0.9	0.54	0.661765	0.84375	0.6152	0.56	0.74	0.38	0.544118	0.59375
		3	0.9032	0.76	0.94	0.58	0.691176	0.90625	0.6068	0.58	0.72	0.44	0.5625	0.611111
		4	0.9056	0.83	0.84	0.82	0.823529	0.836735	0.6848	0.6	0.96	0.24	0.55814	0.857143
		5	0.9224	0.78	0.94	0.62	0.712121	0.911765	0.6336	0.6	0.8	0.4	0.571429	0.666667
		6	0.9172	0.76	0.98	0.54	0.680556	0.964286	0.7424	0.65	0.8	0.5	0.615385	0.714286
		7	0.9252	0.76	0.96	0.56	0.685714	0.933333	0.6156	0.62	0.64	0.6	0.615385	0.625
		8	0.9312	0.73	0.98	0.48	0.653333	0.96	0.73	0.62	0.94	0.3	0.573171	0.833333
		9	0.9148	0.72	0.94	0.5	0.652778	0.892857	0.6832	0.58	0.9	0.26	0.54878	0.722222
		10	0.9148	0.72	0.94	0.5	0.652778	0.892857	0.6024	0.58	0.72	0.44	0.5625	0.611111
		ave	0.917±0.008	0.764±0.046	0.934±0.039	0.594±0.115	0.704±0.062	0.905±0.04	0.658±0.049	0.6±0.025	0.806±0.099	0.394±0.104	0.573±0.023	0.694±0.088	2.25798e-08
	VGG19	1	0.9088	0.71	0.98	0.44	0.636364	0.956522	0.6112	0.57	0.7	0.44	0.555556	0.594595
		2	0.906	0.66	1	0.32	0.595238	1	0.624	0.58	0.72	0.44	0.5625	0.611111
		3	0.9036	0.66	0.96	0.36	0.6	0.9	0.714	0.59	0.86	0.32	0.558442	0.695652
		4	0.938	0.7	1	0.4	0.625	1	0.644	0.62	0.64	0.6	0.615385	0.625
		5	0.9108	0.76	0.96	0.56	0.685714	0.933333	0.724	0.65	0.86	0.44	0.605634	0.758621
		6	0.9048	0.65	0.98	0.32	0.590361	0.941176	0.7508	0.67	0.88	0.46	0.619718	0.793103
		7	0.8904	0.74	0.96	0.52	0.666667	0.928571	0.6932	0.63	0.74	0.52	0.606557	0.666667
		8	0.8936	0.79	0.84	0.74	0.763636	0.822222	0.6132	0.56	0.82	0.3	0.539474	0.625
		9	0.8772	0.63	0.94	0.32	0.580247	0.842105	0.7684	0.66	0.88	0.44	0.611111	0.785714
		10	0.9196	0.79	0.96	0.62	0.716418	0.939394	0.6184	0.59	0.54	0.64	0.6	0.581818
		ave	0.905±0.016	0.709±0.056	0.958±0.043	0.46±0.138	0.646±0.058	0.926±0.056	0.676±0.058	0.612±0.037	0.764±0.11	0.46±0.101	0.587±0.028	0.674±0.076	1.32892e-06
	ResNet	1	0.624	0.55	0.98	0.12	0.526882	0.857143	0.446	0.48	0.64	0.32	0.484848	0.470588
		2	0.866	0.71	0.96	0.46	0.64	0.92	0.632	0.66	0.62	0.7	0.673913	0.648148
		3	0.8028	0.66	0.92	0.4	0.605263	0.833333	0.6276	0.6	0.74	0.46	0.578125	0.638889
		4	0.8692	0.69	1	0.38	0.617284	1	0.4156	0.45	0.6	0.3	0.461538	0.428571
		5	0.8856	0.74	0.9	0.58	0.681818	0.852941	0.6252	0.64	0.68	0.6	0.62963	0.652174
		6	0.8904	0.81	0.78	0.84	0.829787	0.792453	0.63	0.59	0.44	0.74	0.628571	0.569231
		7	0.862	0.72	0.96	0.48	0.648649	0.923077	0.5124	0.5	1	0	0.5	0
		8	0.8532	0.75	0.88	0.62	0.698413	0.837838	0.452	0.5	1	0	0.5	0
		9	0.8676	0.75	0.84	0.66	0.711864	0.804878	0.4328	0.5	1	0	0.5	0
		10	0.8556	0.72	0.88	0.56	0.666667	0.823529	0.4388	0.47	0.74	0.2	0.480519	0.434783
		ave	0.838±0.075	0.71±0.065	0.91±0.065	0.51±0.183	0.663±0.075	0.865±0.061	0.521±0.091	0.539±0.072	0.746±0.184	0.332±0.272	0.544±0.073	0.384±0.278	3.15996e-06
	ResNet 152	1	0.5172	0.497512	0.990099	0	0.497512	0	0.6076	0.497512	0.990099	0	0.497512	0
		2	0.5756	0.497512	0.990099	0	0.497512	0	0.6016	0.497512	0.990099	0	0.497512	0
		3	0.5076	0.497512	0.990099	0	0.497512	0	0.5956	0.497512	0.990099	0	0.497512	0
		4	0.5308	0.497512	0.990099	0	0.497512	0	0.5996	0.497512	0.990099	0	0.497512	0
		5	0.5272	0.497512	0.990099	0	0.497512	0	0.608	0.507463	0.970297	0.039604	0.502564	0.571429
		6	0.6144	0.497512	0.990099	0	0.497512	0	0.6324	0.497512	0.990099	0	0.497512	0
		7	0.6428	0.497512	0.990099	0	0.497512	0	0.6148	0.557214	0.910891	0.19802	0.531792	0.689655
		8	0.5364	0.497512	0.990099	0	0.497512	0	0.5616	0.497512	0.990099	0	0.497512	0
		9	0.5824	0.497512	0.990099	0	0.497512	0	0.6044	0.497512	0.990099	0	0.497512	0
		10	0.6864	0.497512	0.990099	0	0.497512	0	0.6104	0.497512	0.990099	0	0.497512	0
		ave	0.572±0.060	0.498±0.000	0.990±0.000	0.000±0.000	0.498±0.000	0.000±0.000	0.604±0.018	0.504±0.019	0.980±0.025	0.024±0.062	0.501±0.011	0.126±0.267	0.0481165
	ViT_small_patch32	1	0.8608	0.636816	0.970297	0.29703	0.579882	0.909091	0.6772	0.517413	0.990099	0.039604	0.507614	0.8
		2	0.8344	0.656716	0.950495	0.356436	0.596273	0.878049	0.6316	0.567164	0.930693	0.19802	0.537143	0.740741
		3	0.822	0.696517	0.910891	0.475248	0.634483	0.842105	0.5968	0.527363	0.752475	0.29703	0.517007	0.545455
		4	0.7832	0.606965	0.950495	0.257426	0.561404	0.83871	0.6416	0.616915	0.653465	0.574257	0.605505	0.623656
		5	0.782	0.646766	0.950495	0.336634	0.588957	0.871795	0.6704	0.636816	0.435644	0.831683	0.721311	0.595745
		6	0.8184	0.696517	0.891089	0.49505	0.638298	0.819672	0.66	0.527363	0.0990099	0.950495	0.666667	0.513369
		7	0.82	0.726368	0.633663	0.811881	0.771084	0.689076	0.6732	0.626866	0.613861	0.633663	0.626263	0.621359
		8	0.8384	0.497512	0.990099	0	0.497512	0	0.6024	0.577114	0.693069	0.455446	0.56	0.597403
		9	0.8556	0.706468	0.990099	0.415842	0.628931	0.976744	0.5816	0.497512	0.019802	0.970297	0.4	0.497462
		10	0.8824	0.616915	0.990099	0.237624	0.564972	0.96	0.698	0.666667	0.752475	0.574257	0.638655	0.698795
		ave	0.830±0.032	0.649±0.065	0.923±0.107	0.368±0.210	0.606±0.042	0.779±0.285	0.643±0.039	0.576±0.058	0.594±0.322	0.552±0.313	0.578±0.093	0.623±0.098	3.964e-07
	ViT_large_patch32	1	0.86	0.766169	0.831683	0.693069	0.730435	0.804598	0.5676	0.497512	0	0.990099	0	0.497512
		2	0.8532	0.776119	0.772277	0.772277	0.772277	0.772277	0.6228	0.537313	0.158416	0.910891	0.64	0.519774
		3	0.8692	0.756219	0.891089	0.613861	0.697674	0.849315	0.578	0.487562	0.019802	0.950495	0.285714	0.492308
		4	0.8268	0.616915	0.970297	0.257426	0.566474	0.896552	0.6868	0.537313	0.950495	0.118812	0.518919	0.705882
		5	0.828	0.706468	0.891089	0.514851	0.647482	0.825397	0.622	0.517413	0.950495	0.0792079	0.507937	0.615385
		6	0.8436	0.606965	0.990099	0.217822	0.558659	0.956522	0.624	0.537313	0.277228	0.792079	0.571429	0.522876
		7	0.8444	0.656716	0.990099	0.316832	0.591716	0.969697	0.6664	0.567164	0.990099	0.138614	0.534759	0.933333
		8	0.8692	0.756219	0.891089	0.613861	0.697674	0.849315	0.59	0.567164	0.39604	0.732673	0.597015	0.548148
		9	0.846	0.746269	0.970297	0.514851	0.666667	0.945455	0.608	0.606965	0.653465	0.554455	0.594595	0.615385
		10	0.8408	0.716418	0.930693	0.49505	0.648276	0.877193	0.6268	0.557214	0.356436	0.752475	0.590164	0.539007
		ave	0.848±0.015	0.710±0.062	0.913±0.072	0.501±0.186	0.658±0.067	0.875±0.067	0.619±0.037	0.541±0.035	0.475±0.386	0.602±0.360	0.484±0.196	0.599±0.135	6.77132e-08
	Probability threshold 0.7
		ImageNet							Scratch
		k	AUC	Accuracy	Sensitivity	Specificity	PPV	NPV	AUC	Accuracy	Sensitivity	Specificity	PPV	NPV	p-value	(p-value: 평균 auc간의 paired t-test )
	VGG16	1	0.9224	0.82	0.8	0.84	0.833333	0.807692	0.6636	0.59	0.28	0.9	0.736842	0.555556
		2	0.912	0.78	0.9	0.66	0.725806	0.868421	0.6152	0.57	0.36	0.78	0.62069	0.549296
		3	0.9032	0.8	0.86	0.74	0.767857	0.840909	0.6068	0.53	0.22	0.84	0.578947	0.518519
		4	0.9056	0.83	0.76	0.9	0.883721	0.789474	0.6848	0.63	0.6	0.66	0.638298	0.622642
		5	0.9224	0.86	0.92	0.8	0.821429	0.909091	0.6336	0.58	0.3	0.86	0.681818	0.551282
		6	0.9172	0.82	0.92	0.72	0.766667	0.9	0.7424	0.62	0.34	0.9	0.772727	0.576923
		7	0.9252	0.83	0.94	0.72	0.770492	0.923077	0.6156	0.51	0.08	0.94	0.571429	0.505376
		8	0.9312	0.76	0.92	0.6	0.69697	0.882353	0.73	0.66	0.72	0.6	0.642857	0.681818
		9	0.9148	0.86	0.92	0.8	0.821429	0.909091	0.6832	0.64	0.62	0.66	0.645833	0.634615
		10	0.9148	0.8	0.92	0.68	0.741935	0.894737	0.6024	0.48	0.08	0.88	0.4	0.488889
		ave	0.917±0.008	0.816±0.03	0.886±0.057	0.746±0.085	0.783±0.054	0.872±0.043	0.658±0.049	0.581±0.056	0.36±0.21	0.802±0.114	0.629±0.097	0.568±0.058	2.25798e-08
	VGG19	1	0.9088	0.8	0.92	0.68	0.741935	0.894737	0.6112	0.59	0.42	0.76	0.636364	0.567164
		2	0.906	0.75	0.92	0.58	0.686567	0.878788	0.624	0.56	0.28	0.84	0.636364	0.538462
		3	0.9036	0.69	0.94	0.44	0.626667	0.88	0.714	0.66	0.54	0.78	0.710526	0.629032
		4	0.938	0.81	1	0.62	0.724638	1	0.644	0.56	0.22	0.9	0.6875	0.535714
		5	0.9108	0.81	0.92	0.7	0.754098	0.897436	0.724	0.62	0.38	0.86	0.730769	0.581081
		6	0.9048	0.77	0.94	0.6	0.701493	0.909091	0.7508	0.7	0.58	0.82	0.763158	0.66129
		7	0.8904	0.81	0.88	0.74	0.77193	0.860465	0.6932	0.6	0.3	0.9	0.75	0.5625
		8	0.8936	0.78	0.78	0.78	0.78	0.78	0.6132	0.61	0.44	0.78	0.666667	0.58209
		9	0.8772	0.7	0.92	0.48	0.638889	0.857143	0.7684	0.69	0.62	0.76	0.72093	0.666667
		10	0.9196	0.84	0.96	0.72	0.774194	0.947368	0.6184	0.49	0.04	0.94	0.4	0.494737
		ave	0.905±0.016	0.776±0.047	0.918±0.055	0.634±0.106	0.72±0.053	0.891±0.055	0.676±0.058	0.608±0.061	0.382±0.169	0.834±0.061	0.67±0.099	0.582±0.053	1.32892e-06
	ResNet50	1	0.624	0.64	0.7	0.58	0.625	0.659091	0.446	0.49	0	0.98	0	0.494949
		2	0.866	0.8	0.84	0.76	0.777778	0.826087	0.632	0.48	0.02	0.94	0.25	0.489583
		3	0.8028	0.75	0.74	0.76	0.755102	0.745098	0.6276	0.5	0.06	0.94	0.5	0.5
		4	0.8692	0.77	0.94	0.6	0.701493	0.909091	0.4156	0.43	0	0.86	0	0.462366
		5	0.8856	0.82	0.78	0.86	0.847826	0.796296	0.6252	0.5	0.06	0.94	0.5	0.5
		6	0.8904	0.77	0.58	0.96	0.935484	0.695652	0.63	0.5	0	1	0	0.5
		7	0.862	0.79	0.8	0.78	0.784314	0.795918	0.5124	0.5	0	1	0	0.5
		8	0.8532	0.76	0.78	0.74	0.75	0.770833	0.452	0.49	0	0.98	0	0.494949
		9	0.8676	0.81	0.72	0.9	0.878049	0.762712	0.4328	0.48	0	0.96	0	0.489796
		10	0.8556	0.8	0.74	0.86	0.840909	0.767857	0.4388	0.46	0.02	0.9	0.166667	0.478723
		ave	0.838±0.075	0.771±0.049	0.762±0.089	0.78±0.116	0.79±0.085	0.773±0.065	0.521±0.091	0.483±0.021	0.016±0.023	0.95±0.042	0.142±0.208	0.491±0.012	3.15996e-06
	ResNet152	1	0.5172	0.497512	0	0.990099	0	0.497512	0.6076	0.497512	0	0.990099	0	0.497512
		2	0.5756	0.497512	0	0.990099	0	0.497512	0.6016	0.497512	0	0.990099	0	0.497512
		3	0.5076	0.497512	0	0.990099	0	0.497512	0.5956	0.497512	0	0.990099	0	0.497512
		4	0.5308	0.467662	0.316832	0.613861	0.450704	0.473282	0.5996	0.497512	0	0.990099	0	0.497512
		5	0.5272	0.497512	0	0.990099	0	0.497512	0.608	0.497512	0	0.990099	0	0.497512
		6	0.6144	0.497512	0	0.990099	0	0.497512	0.6324	0.497512	0	0.990099	0	0.497512
		7	0.6428	0.497512	0	0.990099	0	0.497512	0.6148	0.497512	0	0.990099	0	0.497512
		8	0.5364	0.497512	0	0.990099	0	0.497512	0.5616	0.497512	0	0.990099	0	0.497512
		9	0.5824	0.497512	0	0.990099	0	0.497512	0.6044	0.497512	0	0.990099	0	0.497512
		10	0.6864	0.497512	0	0.990099	0	0.497512	0.6104	0.497512	0	0.990099	0	0.497512
		ave	0.572±0.060	0.495±0.009	0.032±0.100	0.952±0.119	0.045±0.143	0.495±0.008	0.604±0.018	0.498±0.000	0.000±0.000	0.990±0.000	0.000+0.000	0.498±0.000	0.0481165
	ViT_small_patch32	1	0.8608	0.78607	0.811881	0.752475	0.766355	0.8	0.6772	0.497512	0	0.990099	0	0.497512
		2	0.8344	0.756219	0.752475	0.752475	0.752475	0.752475	0.6316	0.497512	0	0.990099	0	0.497512
		3	0.822	0.716418	0.613861	0.811881	0.765432	0.677686	0.5968	0.467662	0.039604	0.891089	0.266667	0.481283
		4	0.7832	0.696517	0.851485	0.534653	0.646617	0.782609	0.6416	0.497512	0	0.990099	0	0.497512
		5	0.782	0.726368	0.653465	0.792079	0.758621	0.695652	0.6704	0.497512	0	0.990099	0	0.497512
		6	0.8184	0.726368	0.732673	0.712871	0.718447	0.727273	0.66	0.497512	0	0.990099	0	0.497512
		7	0.82	0.636816	0.316832	0.950495	0.864865	0.581818	0.6732	0.497512	0	0.990099	0	0.497512
		8	0.8384	0.646766	0.950495	0.336634	0.588957	0.871795	0.6024	0.497512	0	0.990099	0	0.497512
		9	0.8556	0.79602	0.851485	0.732673	0.761062	0.831461	0.5816	0.497512	0	0.990099	0	0.497512
		10	0.8824	0.78607	0.990099	0.574257	0.699301	0.983051	0.698	0.507463	0.039604	0.970297	0.571429	0.502564
		ave	0.830±0.032	0.727±0.056	0.752±0.194	0.695±0.172	0.732±0.075	0.770±0.112	0.643±0.039	0.496±0.010	0.008±0.017	0.978±0.031	0.084±0.191	0.496±0.006	3.964e-07
	ViT_large_patch32	1	0.86	0.696517	0.415842	0.970297	0.933333	0.624204	0.5676	0.497512	0	0.990099	0	0.497512
		2	0.8532	0.616915	0.277228	0.950495	0.848485	0.568047	0.6228	0.497512	0	0.990099	0	0.497512
		3	0.8692	0.746269	0.613861	0.871287	0.826667	0.692913	0.578	0.497512	0	0.990099	0	0.497512
		4	0.8268	0.706468	0.811881	0.594059	0.666667	0.759494	0.6868	0.527363	0.0990099	0.950495	0.666667	0.513369
		5	0.828	0.676617	0.475248	0.871287	0.786885	0.624113	0.622	0.636816	0.613861	0.653465	0.639175	0.628571
		6	0.8436	0.726368	0.871287	0.574257	0.671756	0.816901	0.624	0.497512	0	0.990099	0	0.497512
		7	0.8444	0.79602	0.772277	0.811881	0.804124	0.780952	0.6664	0.567164	0.415842	0.712871	0.591549	0.549618
		8	0.8692	0.736318	0.574257	0.891089	0.84058	0.676692	0.59	0.497512	0	0.990099	0	0.497512
		9	0.846	0.686567	0.554455	0.811881	0.746667	0.645669	0.608	0.497512	0	0.990099	0	0.497512
		10	0.8408	0.736318	0.613861	0.851485	0.805195	0.688	0.6268	0.497512	0	0.990099	0	0.497512
		ave	0.848±0.015	0.712±0.048	0.598±0.184	0.820±0.134	0.793±0.081	0.688±0.078	0.619±0.037	0.521±0.046	0.113±0.219	0.925±0.129	0.190±0.306	0.517±0.042	6.77132e-08
